# Supplementary material for: Effects of geopolitical risk on environmental sustainability and the moderating role of environmental policy stringency
Source: Sci Rep. 2024 May 10;14:10747. doi: 10.1038/s41598-024-60773-5 (PMC11087559; doi:10.1038/s41598-024-60773-5)
Supplement: Supplementary file 1 — Supplementary Information. [file 41598_2024_60773_MOESM1_ESM.xlsx]

## Sheet: Sheet1
country	year	GPR	GPR-G	EPS	ICT	Renew	FD	FDI	Fiscal	CE	CCO
Australia	1990	0.083012	0.057158	0.166667	1.08484	8.01	60.555	2.71578	17.6414	2.73678	5.49375
Australia	1991	0.071478	0.055982	0.166667	1.68755	8.25	60.1134	0.801293	18.6315	2.72885	5.49655
Australia	1992	0.031033	0.027385	0.166667	2.8461	7.52	61.8588	1.5181	19.4957	2.73138	5.50716
Australia	1993	0.040482	0.036116	0.166667	3.91345	8.62	63.2793	1.70195	19.3758	2.73966	5.51102
Australia	1994	0.041168	0.037742	0.166667	6.85181	8.26	66.7684	1.38115	18.8127	2.75563	5.54435
Australia	1995	0.056652	0.049418	0.166667	12.4535	8.22	69.7785	3.60429	18.6357	2.77973	5.56607
Australia	1996	0.050414	0.048268	0.166667	21.9088	8.87	71.5023	1.13726	18.5783	2.8016	5.59015
Australia	1997	0.048315	0.036413	0.166667	24.8666	9.08	75.3237	1.85671	18.265	2.81578	5.61793
Australia	1998	0.066315	0.05863	0.5	26.4385	8.6	79.1133	1.90101	18.2594	2.86803	5.68522
Australia	1999	0.085133	0.063348	0.5	33.5888	8.51	84.1112	0.567791	18.6748	2.87566	5.68842
Australia	2000	0.045179	0.039205	0.833333	45.0206	8.42	87.6031	3.58138	18.4697	2.88129	5.67054
Australia	2001	0.113007	0.063218	0.888889	57.8342	8.37	88.4223	2.82507	18.476	2.88651	5.70006
Australia	2002	0.135278	0.12088	1.13889	65.0549	8.74	91.2674	3.70509	18.2903	2.89719	5.76062
Australia	2003	0.185882	0.168926	1.13889	72.8311	7.15	99.1858	1.92199	18.3551	2.88449	5.81335
Australia	2004	0.107591	0.10202	1.47222	82.7099	6.68	102.667	6.98451	18.2445	2.91066	5.8422
Australia	2005	0.097513	0.091144	1.80556	91.3159	6.71	108.494	-3.60894	18.324	2.90572	5.84047
Australia	2006	0.088318	0.084794	2.22222	96.5455	6.85	113.679	4.08488	18.2395	2.9065	5.87583
Australia	2007	0.082484	0.079238	2.22222	102.06	6.95	120.594	5.20116	18.1053	2.91532	5.90871
Australia	2008	0.061235	0.055617	2.36111	104.105	6.79	121.763	4.27779	18.022	2.90358	5.89675
Australia	2009	0.056584	0.052462	2.52778	102.489	7.15	122.525	3.08877	18.3536	2.89907	5.97826
Australia	2010	0.065625	0.062866	2.83333	102.184	8.16	125.226	3.06562	18.7557	2.88891	5.98112
Australia	2011	0.055992	0.050625	3	106.405	8.32	122.181	4.68766	18.5813	2.87108	5.97708
Australia	2012	0.061925	0.060123	3.41667	107.078	8.3	121.226	3.72024	18.8167	2.85679	5.99612
Australia	2013	0.058549	0.056033	3.52778	107.91	9.22	124.767	3.45521	18.7707	2.82106	5.94163
Australia	2014	0.12427	0.100835	2.69444	106.777	9.33	128.501	4.30657	18.6891	2.78227	5.94415
Australia	2015	0.082035	0.07558	2.69444	108.185	9.32	136.426	3.47205	19.0984	2.78492	5.94632
Australia	2016	0.073045	0.06847	2.69444	109.734	9.36	142.696	3.56131	19.8692	2.79241	5.92003
Australia	2017	0.116994	0.098385	2.75	108.417	9.65	140.575	3.63361	19.8216	2.7818	5.93472
Australia	2018	0.09539	0.084608	2.86111	110.652	9.6	139.975	4.24892	19.8957	2.76403	5.90111
Australia	2019	0.129627	0.124208	2.86111	110.296	10.06	136.264	2.79838	20.2605	2.747	5.89399
Australia	2020	0.122181	0.111999	2.91667	105.232	10.89	142.387	1.15358	21.7421	2.69278	5.8708
Belgium	1990	0.145212	0.106795	0.888889	0.430541	1.27	90.1286	3.91889	20.2173	2.39489	5.04212
Belgium	1991	0.122769	0.106838	0.888889	0.514866	1.21	87.9623	4.44754	20.8629	2.43282	5.04744
Belgium	1992	0.117662	0.106868	0.944444	0.61359	1.19	85.796	4.80693	20.9609	2.41434	5.14993
Belgium	1993	0.146608	0.134249	0.944444	0.674759	0.96	83.6296	4.78369	21.2946	2.39047	5.09286
Belgium	1994	0.153991	0.120812	1.11111	1.27191	0.94	81.4633	3.47657	21.1019	2.42999	5.08745
Belgium	1995	0.113148	0.107815	1.11111	2.3304	1.26	79.297	3.71102	21.299	2.425	5.1139
Belgium	1996	0.076174	0.072957	1.11111	4.72351	1.19	77.1307	5.03719	21.7184	2.46475	5.10344
Belgium	1997	0.064311	0.057523	1.11111	9.59632	1.15	74.9644	4.74789	21.1514	2.4385	5.13251
Belgium	1998	0.074452	0.066037	1.27778	17.2379	1.29	72.7981	8.77679	21.0949	2.45991	5.19138
Belgium	1999	0.155596	0.109702	1.11111	31.1672	1.4	70.6318	43.4872	21.282	2.42442	5.22195
Belgium	2000	0.057796	0.056433	1.55556	54.8403	1.44	68.4655	37.4753	21.0402	2.43712	5.24433
Belgium	2001	0.191359	0.130447	1.55556	74.6611	1.58	66.2992	37.2565	21.3136	2.44272	5.23943
Belgium	2002	0.111889	0.107552	1.61111	78.2359	1.68	64.1329	7.01242	22.1389	2.37286	5.26494
Belgium	2003	0.152673	0.130756	1.55556	82.7281	1.89	62.5309	10.8649	22.4844	2.40978	5.32922
Belgium	2004	0.105894	0.097569	2.47222	87.3332	2.04	61.8426	12.0521	22.1972	2.38665	5.38705
Belgium	2005	0.121391	0.102099	2.58333	91.3256	2.44	63.5978	8.72718	22.094	2.35983	5.42091
Belgium	2006	0.089664	0.082734	2.63889	93.0492	2.87	65.8336	14.4079	21.9388	2.32696	5.41942
Belgium	2007	0.0748	0.067883	2.30556	100.792	3.4	68.4438	20.5027	21.6159	2.28021	5.4613
Belgium	2008	0.080856	0.070349	2.63889	105.733	3.95	62.7583	36.8029	22.6661	2.29899	5.45756
Belgium	2009	0.075087	0.071829	2.66667	109.016	4.87	58.6788	16.007	24.1919	2.22499	5.30159
Belgium	2010	0.072282	0.063122	2.55556	111.731	6.25	56.8015	26.067	23.7327	2.28328	5.37526
Belgium	2011	0.123019	0.102474	2.94444	114.058	6.7	55.421	31.266	24.0494	2.16805	5.39223
Belgium	2012	0.08175	0.073268	3.05556	111.624	7.69	54.7387	2.38037	24.3034	2.1492	5.34634
Belgium	2013	0.083083	0.076559	2.94444	110.915	8.26	56.4081	-5.68061	24.3128	2.15779	5.3494
Belgium	2014	0.204649	0.169806	2.94444	113.94	9.13	57.8901	-2.84015	24.2339	2.08711	5.35999
Belgium	2015	0.199397	0.166705	2.83333	113.565	9.42	60.6329	-4.2208	23.6151	2.13237	5.34053
Belgium	2016	0.330368	0.280428	2.88889	110.904	9.2	63.3767	12.0863	23.262	2.11754	5.33875
Belgium	2017	0.182915	0.174823	2.94444	99.761	9.66	65.096	-7.41676	23.0325	2.09672	5.30255
Belgium	2018	0.24377	0.218597	3	99.9891	10.65	68.0857	-7.41676	23.1415	2.10223	5.3378
Belgium	2019	0.166039	0.152978	3.22222	99.9914	10.2	69.4714	-3.98979	23.0408	2.0911	5.30142
Belgium	2020	0.153864	0.141055	3.44444	99.7233	12.28	76.7749	-4.63556	24.5985	2.00123	5.18155
Brazil	1990	0.059783	0.047714	0.166667	0.000443	49.82	42.0828	0.212693	19.2909	0.272414	5.50369
Brazil	1991	0.05585	0.049928	0.166667	0.004369	48.89	45.1593	0.270523	17.8998	0.292692	5.52996
Brazil	1992	0.049836	0.041136	0.166667	0.020526	48.65	84.4659	0.527695	17.063	0.287672	5.53781
Brazil	1993	0.027315	0.024535	0.166667	0.114869	48.15	134.114	0.294776	17.664	0.306462	5.57157
Brazil	1994	0.044043	0.037194	0.166667	0.356571	48.3	69.5232	0.562401	17.8657	0.323633	5.61861
Brazil	1995	0.024702	0.017945	0.222222	0.786185	46.08	43.4945	0.631586	20.9279	0.389065	5.69653
Brazil	1996	0.018128	0.015405	0.222222	1.50458	44.48	40.7785	1.47597	19.7508	0.45771	5.77446
Brazil	1997	0.024346	0.022098	0.222222	2.69955	43.66	40.8522	2.15045	19.5353	0.512332	5.8358
Brazil	1998	0.040429	0.037469	0.222222	4.3079	43.79	29.5323	3.34089	20.0705	0.530005	5.85507
Brazil	1999	0.028725	0.023903	0.222222	8.66506	43.98	29.8269	4.73377	19.7827	0.550875	5.80656
Brazil	2000	0.025568	0.024748	0.222222	13.1846	42.66	31.141	5.03392	18.7678	0.578578	5.85453
Brazil	2001	0.061516	0.041479	0.277778	16.1301	41.33	29.004	4.14759	19.3433	0.583394	5.83423
Brazil	2002	0.054765	0.049107	0.833333	19.3271	42.85	29.6451	3.25358	19.8097	0.565683	5.80105
Brazil	2003	0.057551	0.05489	0.75	25.392	45.11	27.6857	1.8134	19.0775	0.531716	5.77984
Brazil	2004	0.062553	0.060825	0.555556	35.5155	45.18	29.3728	2.71353	18.4676	0.575737	5.81771
Brazil	2005	0.061384	0.052874	0.555556	46.1518	46.13	31.8398	1.73389	18.89	0.574172	5.85662
Brazil	2006	0.048307	0.046469	0.555556	52.9172	46.67	35.4252	1.75313	19.0389	0.575197	5.88432
Brazil	2007	0.03603	0.033988	0.222222	63.4136	47.19	40.6909	3.19083	18.943	0.614093	5.97546
Brazil	2008	0.042623	0.039014	0.222222	78.1853	47.04	45.7823	2.99061	18.8394	0.662286	6.0957
Brazil	2009	0.041633	0.034353	0.222222	87.0798	48.92	47.4943	1.88848	19.6506	0.587414	6.02614
Brazil	2010	0.085355	0.072758	0.222222	100.294	46.81	52.7647	3.73001	19.0169	0.706364	6.18691
Brazil	2011	0.054056	0.049606	0.166667	118.252	45.26	58.0785	3.91518	18.6693	0.746986	6.25471
Brazil	2012	0.028294	0.024633	0.25	124.176	43.49	62.5193	3.75496	18.5301	0.820405	6.31884
Brazil	2013	0.034513	0.031229	0.583333	134.393	42.32	64.2306	3.04151	18.8925	0.881057	6.38412
Brazil	2014	0.039274	0.032479	0.583333	137.978	41.71	66.0285	3.57135	19.1535	0.92211	6.41814
Brazil	2015	0.036294	0.032119	0.638889	125.648	43.62	66.8297	3.59215	19.7768	0.86093	6.30748
Brazil	2016	0.041025	0.033519	0.888889	117.987	45.46	62.194	4.13738	20.3793	0.770691	6.19053
Brazil	2017	0.038639	0.033203	0.888889	106.122	45.33	59.4843	3.33826	20.1619	0.78184	6.21241
Brazil	2018	0.057883	0.050968	0.888889	99.64	46.95	60.2183	4.07749	19.8951	0.724772	6.1697
Brazil	2019	0.099605	0.081337	0.888889	95.3851	47.58	62.7905	3.69267	19.9836	0.718215	6.16944
Brazil	2020	0.046037	0.040338	0.888889	96.5471	50.05	68.6962	2.55986	20.1352	0.663986	6.05397
Canada	1990	0.326942	0.267367	0.666667	2.11072	22.53	73.068	1.40947	22.6182	2.71794	6.18003
Canada	1991	0.312046	0.255555	0.666667	2.76927	22.67	74.9889	0.573737	24.0167	2.69063	6.17861
Canada	1992	0.168376	0.159749	0.666667	3.6215	22.38	76.5286	1.18077	24.4446	2.70992	6.20537
Canada	1993	0.239125	0.218262	0.722222	4.64969	22.26	75.532	0.721595	23.8861	2.68875	6.17922
Canada	1994	0.245254	0.233769	0.722222	6.4379	22.13	74.7515	1.64516	22.6779	2.71208	6.18954
Canada	1995	0.175945	0.162226	0.722222	8.84203	22.39	73.9505	2.25395	21.6585	2.72723	6.2057
Canada	1996	0.148357	0.143728	0.5	11.8193	22.02	78.6331	1.3983	20.7605	2.7468	6.22495
Canada	1997	0.127388	0.122729	0.833333	14.0382	21.78	81.5313	2.31797	19.8533	2.76907	6.28614
Canada	1998	0.13513	0.12918	0.833333	17.7344	21.98	79.8625	3.93995	19.8366	2.77737	6.29303
Canada	1999	0.187159	0.176677	0.833333	22.7338	22.18	77.2501	4.04712	19.3207	2.78862	6.29463
Canada	2000	0.140536	0.135342	0.722222	28.4422	22.04	73.9877	9.17102	19.1064	2.81885	6.36334
Canada	2001	0.461454	0.246529	0.722222	34.3486	21.53	121.353	3.84202	19.5093	2.79309	6.32597
Canada	2002	0.390115	0.383153	0.722222	37.9026	21.77	117.839	3.21915	19.7787	2.81663	6.3676
Canada	2003	0.392424	0.352784	1.88889	42.0343	21.18	113.241	0.782968	19.8962	2.8454	6.35783
Canada	2004	0.247521	0.242273	1.88889	47.0674	21.58	115.443	0.141466	19.4175	2.82103	6.36994
Canada	2005	0.18045	0.172138	2.05556	52.8205	21.26	121.661	2.17816	19.0759	2.83484	6.41183
Canada	2006	0.25937	0.237982	2.47222	57.633	21.18	134.121	4.8741	19.2488	2.80911	6.35712
Canada	2007	0.182131	0.17882	2.86111	61.7038	21.26	123.534	8.20056	19.2505	2.85535	6.39712
Canada	2008	0.154251	0.151509	2.94444	66.5065	21.3	124.098	4.51514	19.7194	2.80695	6.37059
Canada	2009	0.156865	0.153576	3.19444	70.8816	21.94	124.662	1.52413	21.9646	2.74113	6.35556
Canada	2010	0.152447	0.148884	3.61111	76.0389	21.13	125.226	1.83726	21.4755	2.75966	6.41053
Canada	2011	0.141585	0.132616	3.61111	78.1971	21.17	125.79	2.13783	21.1459	2.77248	6.4012
Canada	2012	0.097139	0.094003	3.44444	79.9034	21.44	126.354	2.70017	21.0578	2.756	6.36273
Canada	2013	0.129656	0.122761	3.44444	80.8814	21.84	126.918	3.6298	20.7043	2.76259	6.36349
Canada	2014	0.172366	0.157823	3.19444	81.3143	21.83	127.482	3.5539	20.2666	2.76331	6.33039
Canada	2015	0.165572	0.149754	2.52778	83.3004	21.83	128.046	3.85389	20.8778	2.75046	6.29911
Canada	2016	0.181803	0.178323	2.36111	85.1537	21.62	128.61	2.23835	21.048	2.73578	6.26101
Canada	2017	0.195142	0.18937	2.58333	86.701	22.35	129.174	1.53752	20.7033	2.74388	6.27422
Canada	2018	0.280342	0.247682	2.69444	89.674	21.92	129.738	2.46936	20.6814	2.74962	6.27794
Canada	2019	0.215829	0.200131	2.63889	91.59	22.47	130.302	2.80677	20.6635	2.71156	6.26813
Canada	2020	0.177305	0.165136	3.02778	85.4084	23.85	130.866	1.84417	22.8065	2.61003	6.19578
China	1990	0.256506	0.228123	0	0.001588	33.91	86.2005	0.966308	13.6565	0.649483	7.74977
China	1991	0.265294	0.261962	0	0.004061	33.08	88.3624	1.13884	14.0016	0.693417	7.78365
China	1992	0.220544	0.207259	0.055556	0.014947	32.75	86.3729	2.61316	14.4407	0.730318	7.85452
China	1993	0.243443	0.239753	0.055556	0.053351	31.51	96.9026	6.18688	14.3527	0.808634	7.92236
China	1994	0.266203	0.245505	0.055556	0.129878	31.1	85.8826	5.98719	14.0912	0.842511	7.91871
China	1995	0.190337	0.185776	0.055556	0.297912	29.35	84.206	4.88086	13.3081	0.941366	8.00376
China	1996	0.256113	0.241035	0.055556	0.557926	30.54	89.4556	4.65181	13.1982	0.925001	8.04624
China	1997	0.207768	0.194031	0.222222	1.06907	29.99	96.7258	4.72534	13.7526	0.935269	8.0246
China	1998	0.312457	0.277268	0.222222	1.91388	29.53	105.193	4.4355	14.946	0.957755	7.99198
China	1999	0.38868	0.36907	0.222222	3.44869	30.29	110.384	3.74896	16.3657	0.923235	8.06058
China	2000	0.243454	0.235822	0.222222	6.74472	29.63	111.123	3.47513	16.8384	0.974714	8.08833
China	2001	0.379661	0.353631	0.222222	11.3786	28.36	110.045	3.51299	16.4134	1.02056	8.11752
China	2002	0.337866	0.314141	0.305556	16.0825	27	117.499	3.60908	16.0704	1.08682	8.20467
China	2003	0.547337	0.501681	0.361111	20.9449	23.86	125.671	3.48742	15.3142	1.23374	8.31067
China	2004	0.374035	0.369608	0.694444	25.8189	20.17	118.636	3.48364	14.6253	1.37249	8.37135
China	2005	0.437022	0.414637	0.694444	30.1487	17.44	111.843	4.55426	14.7977	1.49687	8.45847
China	2006	0.576026	0.555353	0.694444	35.1125	16.39	109.158	4.5086	14.8205	1.59133	8.54323
China	2007	0.421657	0.411972	0.694444	41.4151	14.88	105.788	4.40098	14.6268	1.66891	8.62087
China	2008	0.349718	0.346438	0.805556	48.2079	14.14	102.004	3.73361	14.4856	1.69287	8.69456
China	2009	0.395758	0.381983	0.972222	55.7986	13.43	124.408	2.56889	14.753	1.75757	8.81355
China	2010	0.434146	0.411125	1.30556	63.7152	12.26	126.579	4.00354	14.587	1.84616	8.90117
China	2011	0.383119	0.364279	1.47222	72.6738	11.34	123.096	3.70881	15.2389	1.93172	9.0046
China	2012	0.489665	0.460822	2.47222	81.3835	11.53	128.923	2.82711	15.7561	1.95235	9.04832
China	2013	0.388419	0.375482	2.52778	89.3186	11.47	134.319	3.03986	15.884	1.99063	9.07479
China	2014	0.379443	0.360031	2.75	92.846	11.91	140.237	2.55925	15.817	1.98852	9.08533
China	2015	0.412409	0.396324	2.88889	92.7007	12.18	152.594	2.19218	16.2179	1.96643	9.09102
China	2016	0.449655	0.430954	2.77778	97.3639	12.6	156.23	1.55564	16.3638	1.96087	9.09075
China	2017	0.814343	0.78447	2.83333	104.227	13.14	154.895	1.34912	16.3249	1.97771	9.12153
China	2018	0.916705	0.858645	2.86111	116.388	13.55	157.812	1.69389	16.5358	2.01932	9.17228
China	2019	0.864522	0.829609	2.94444	122.813	14.33	165.39	1.31072	16.7705	2.03411	9.20625
China	2020	0.754264	0.728402	3.13889	120.596	14.81	182.868	1.72318	17.1301	2.04848	9.21368
Denmark	1990	0.033694	0.010489	0.416667	2.88107	7.05	50.3306	0.818923	23.9066	2.31358	4.12873
Denmark	1991	0.030508	0.024727	0.944444	3.41086	7.07	41.8688	1.11511	24.2481	2.49854	4.18697
Denmark	1992	0.085026	0.046469	1.27778	4.07814	7.75	39.3446	0.665328	24.163	2.39939	4.24175
Denmark	1993	0.072329	0.047331	1.16667	6.88495	7.7	34.2409	1.19611	25.3011	2.43616	4.20758
Denmark	1994	0.024233	0.020092	1.16667	9.65706	7.33	30.2638	3.20573	24.4042	2.496	4.23272
Denmark	1995	0.035972	0.028518	1.16667	15.7065	7.51	30.3457	2.23743	24.0521	2.43993	4.2223
Denmark	1996	0.01543	0.003137	1.5	25.0493	7.26	30.9913	0.412211	24.1054	2.63487	4.2913
Denmark	1997	0.012901	0.009917	1.5	27.3624	8.1	31.5121	1.60867	23.6392	2.48802	4.21147
Denmark	1998	0.015583	0.012627	1.44444	36.4428	8.51	34.3206	3.77118	24.1291	2.421	4.1835
Denmark	1999	0.010048	0.00892	1.55556	49.4108	9.06	34.0807	9.46703	24.366	2.36646	4.23978
Denmark	2000	0.012825	0.009795	2	62.9801	10.73	131.968	21.9382	23.8738	2.2876	4.18322
Denmark	2001	0.027156	0.020678	2	73.8734	11.12	138.83	5.63526	24.3249	2.31478	4.19532
Denmark	2002	0.056821	0.050128	1.88889	83.2498	11.86	141.603	2.48031	24.8691	2.30408	4.19702
Denmark	2003	0.033138	0.027582	2.63889	88.3393	12.72	140.095	0.543256	25.038	2.39684	4.21437
Denmark	2004	0.025745	0.023736	2.80556	95.4082	14.44	145.647	-3.50241	24.9339	2.29669	4.25359
Denmark	2005	0.030305	0.026416	3.02778	100.237	16.12	157.544	4.85771	24.4987	2.22606	4.20275
Denmark	2006	0.045049	0.034979	3.13889	106.785	15.26	169.044	0.843184	24.2035	2.36948	4.28464
Denmark	2007	0.016541	0.013354	3.13889	115.115	17.69	184.492	3.69711	24.338	2.28031	4.25083
Denmark	2008	0.024784	0.021906	3.19444	119.158	18.54	191.189	0.620111	25.1009	2.21099	4.22475
Denmark	2009	0.046658	0.032933	3.41667	123.654	19.33	201.259	1.1739	27.935	2.16088	4.13204
Denmark	2010	0.038966	0.033066	4.08333	115.672	21.2	193.04	-3.65467	27.3658	2.16042	4.13461
Denmark	2011	0.02728	0.010572	4.22222	128.644	23.83	187.241	3.9415	26.5647	2.04598	4.09231
Denmark	2012	0.014237	0.010467	3.88889	130.205	26.93	182.096	-4.99767	26.4715	1.922	3.96822
Denmark	2013	0.018029	0.01536	4.05556	124.99	27.05	177.015	0.198012	26.0075	1.96247	3.95809
Denmark	2014	0.029562	0.026483	4.11111	126.715	30.19	173.327	1.86331	25.7857	1.84801	3.9327
Denmark	2015	0.049357	0.038556	4.02778	124.683	32.53	169.968	0.611475	25.4692	1.78008	3.89638
Denmark	2016	0.031746	0.02874	3.94444	122.397	31.95	166.561	2.49237	24.8685	1.81966	3.90477
Denmark	2017	0.022335	0.017791	4.02778	124.464	35.02	161.807	1.08613	24.4121	1.75026	3.89838
Denmark	2018	0.040155	0.034748	3.77778	125.136	34.56	161.258	2.456	24.2754	1.74378	3.91695
Denmark	2019	0.037782	0.02776	3.66667	124.976	37.29	161.386	-1.09719	24.1281	1.63069	3.83748
Denmark	2020	0.022561	0.008357	3.72222	124.496	39.7	163.725	-0.074236	24.761	1.5457	3.75137
Finland	1990	0.089323	0.019601	1.58333	5.17136	24.51	22.178	0.574224	20.8698	2.39264	4.39068
Finland	1991	0.035067	0.029837	1.72222	6.3651	24.03	24.9481	-0.182278	23.914	2.39756	4.312
Finland	1992	0.045045	0.032178	1.88889	7.65592	25.12	27.7182	0.352227	24.2705	2.33882	4.64173
Finland	1993	0.01937	0.017585	1.88889	9.65487	26	30.4883	0.967925	23.3012	2.35633	4.44485
Finland	1994	0.014294	0.011328	1.83333	13.2763	25.13	33.2584	0.268964	22.3958	2.46619	4.36144
Finland	1995	0.015507	0.01507	2	20.3433	27.27	36.0285	1.08109	21.8947	2.39624	4.32143
Finland	1996	0.01758	0.015121	1.83333	29.309	26.87	38.7986	0.569874	22.1594	2.50231	4.31517
Finland	1997	0.035142	0.011277	2.22222	42.0739	28.83	41.5687	1.93368	21.3118	2.46767	4.29782
Finland	1998	0.011492	0.008407	2.05556	55.2238	30.5	44.3388	9.33679	20.5746	2.40803	4.26932
Finland	1999	0.051153	0.038542	2.05556	63.3712	30.24	47.1089	5.76487	20.2599	2.39242	4.30411
Finland	2000	0.03346	0.027375	2.08333	72.0339	31.68	49.879	10.7143	19.7373	2.36503	4.36967
Finland	2001	0.031349	0.009757	2.08333	80.4855	29.25	52.6491	2.48949	19.9256	2.46597	4.39715
Finland	2002	0.022529	0.019994	2.58333	86.851	29.52	55.4192	5.76518	20.6275	2.50131	4.40158
Finland	2003	0.027089	0.021363	2.41667	91.0634	28.35	60.2706	3.47526	21.0967	2.62145	4.4939
Finland	2004	0.021148	0.019297	2.63889	95.4068	31.1	63.7259	3.4318	21.1844	2.56077	4.44762
Finland	2005	0.019138	0.016599	2.75	100.456	31.52	69.2459	5.30433	21.4115	2.35818	4.39213
Finland	2006	0.036295	0.033445	2.97222	107.667	31.25	73.3986	2.13678	21.3208	2.54374	4.49676
Finland	2007	0.016244	0.013684	2.97222	114.962	31.8	76.2776	8.57302	20.7669	2.51039	4.48588
Finland	2008	0.023522	0.02001	3.19444	128.544	34.61	80.1004	6.79228	21.5649	2.36684	4.4157
Finland	2009	0.007784	0.003718	3.16667	144.227	32.46	86.3029	-3.48162	24.0675	2.31732	4.24613
Finland	2010	0.014926	0.012044	3.11111	156.434	33.43	88.1351	4.89969	23.6862	2.456	4.415
Finland	2011	0.022367	0.019191	3.75	165.919	35.14	89.3787	-2.17994	23.3613	2.32535	4.25967
Finland	2012	0.012844	0.005995	3.63889	172.151	38.72	91.7737	1.90913	24.0971	2.21113	4.21714
Finland	2013	0.01306	0.005946	3.63889	136.264	38.52	92.9371	-1.81391	24.5364	2.22225	4.19827
Finland	2014	0.024748	0.021967	3.69444	139.205	41.25	92.896	6.37722	24.5074	2.13442	4.12135
Finland	2015	0.018355	0.016748	3.86111	134.98	43.23	94.449	7.45526	24.3844	2.05588	4.01007
Finland	2016	0.018663	0.016522	3.83333	131.389	42.4	93.9996	2.12819	23.6711	2.11821	4.04579
Finland	2017	0.020611	0.008103	3.83333	129.989	44.48	93.369	6.7081	22.7873	2.05532	4.01541
Finland	2018	0.081295	0.015353	3.91667	129.636	44.3	94.2487	-3.83438	22.9014	2.08557	4.05895
Finland	2019	0.028115	0.021699	3.80556	129.493	45.6	95.3835	5.81408	23.1883	2.00459	3.97494
Finland	2020	0.024851	0.02129	4.11111	128.765	47.49	101.033	-0.914938	24.2512	1.88254	3.87125
France	1990	0.672328	0.542839	1.44444	0.502013	10.54	86.9762	1.03872	21.1689	1.81455	6.19967
France	1991	0.778224	0.665025	1.33333	0.662015	11.13	86.0674	1.19381	21.655	1.87198	6.22357
France	1992	0.50543	0.491468	1.33333	0.767972	11.37	85.1586	1.55833	22.2592	1.83487	6.30057
France	1993	0.605986	0.566019	1.33333	1.00256	10.97	84.2498	1.56893	23.409	1.77724	6.22276
France	1994	0.66948	0.651823	1.38889	1.5429	11.05	83.341	1.13324	23.1863	1.75895	6.19799
France	1995	0.595598	0.569038	1.38889	2.26835	10.81	82.4322	1.4825	23.1767	1.77772	6.21611
France	1996	0.357449	0.345694	1.47222	4.2738	10.59	81.5234	1.36839	23.4697	1.8177	6.21885
France	1997	0.300926	0.282347	1.47222	10.0577	10.07	80.6146	1.58636	23.4009	1.78987	6.1894
France	1998	0.418518	0.395667	1.47222	19.301	9.79	79.7058	1.96383	22.6152	1.84573	6.23019
France	1999	0.420888	0.400687	1.63889	36.7313	9.86	78.797	3.0788	22.631	1.82422	6.23434
France	2000	0.274135	0.265778	1.75	49.5221	9.32	77.8882	3.03075	22.3259	1.81263	6.2469
France	2001	0.595717	0.450809	1.66667	62.6918	9.46	76.9794	3.63966	22.1419	1.815	6.24757
France	2002	0.65415	0.619016	2	64.9882	8.73	76.0706	3.43347	22.7211	1.79249	6.23602
France	2003	0.959909	0.823792	2.08333	69.8195	8.91	75.5721	2.296	23.1434	1.80055	6.25497
France	2004	0.583898	0.561488	2.83333	74.1061	8.95	76.617	1.67994	23.0447	1.79614	6.29501
France	2005	0.461123	0.446355	2.86111	79.4711	8.66	80.1489	3.87525	23.067	1.7962	6.31164
France	2006	0.515133	0.497336	3.08333	84.8042	8.52	84.2601	3.40253	22.7592	1.76514	6.31085
France	2007	0.357305	0.350379	3.25	90.2636	9.46	88.8146	3.14883	22.4331	1.73532	6.31152
France	2008	0.379573	0.362436	3.41667	93.9259	10.6	92.5251	2.32049	22.5626	1.71632	6.30092
France	2009	0.340843	0.324545	3.69444	93.2758	11.32	95.0681	0.682106	24.0808	1.67037	6.22347
France	2010	0.302002	0.293719	3.61111	92.5381	11.99	95.8849	1.4702	23.9893	1.67717	6.22187
France	2011	0.503181	0.454846	3.94444	95.2859	10.65	96.8263	1.54288	23.7445	1.63454	6.21676
France	2012	0.368755	0.356135	3.91667	98.7135	12.35	96.5546	1.2276	23.9505	1.63946	6.1748
France	2013	0.482332	0.452463	3.91667	99.9823	13.44	96.0202	1.12342	24.1117	1.6347	6.14715
France	2014	0.492242	0.45218	4.22222	102.888	13.19	94.0893	0.203255	24.1259	1.52927	6.07864
France	2015	0.965782	0.75818	4.02778	104.5	13.34	95.0737	1.75572	23.8079	1.54243	6.04944
France	2016	0.748919	0.735744	3.91667	105.597	14.25	97.3897	1.32649	23.7324	1.5483	6.06776
France	2017	0.551187	0.533788	4.16667	107.598	14.12	101.372	1.38212	23.644	1.55771	6.0615
France	2018	0.558695	0.51771	4.55556	109.559	15.21	104.272	2.77658	23.2716	1.51963	6.05861
France	2019	0.486589	0.476594	4.72222	111.864	15.53	106.675	1.96049	22.9835	1.49519	6.02936
France	2020	0.451043	0.411438	4.88889	112.827	16.87	125.821	0.733943	24.935	1.37465	5.9278
Germany	1990	0.584094	0.535775	1.44444	0.343465	2.1	123.263	0.14431	19.1003	2.48712	7.08329
Germany	1991	0.580211	0.505731	1.69444	0.666965	1.99	122.277	0.253701	18.6769	2.45572	7.0401
Germany	1992	0.336371	0.328623	1.61111	1.21176	2.06	121.291	-0.100289	19.2211	2.40458	7.09353
Germany	1993	0.32702	0.316676	1.61111	2.20219	2.11	120.305	0.023165	19.3518	2.39153	7.05398
Germany	1994	0.356293	0.333332	1.66667	3.07917	2.27	119.319	0.340907	19.314	2.3754	7.03099
Germany	1995	0.349618	0.341697	1.5	4.59178	2.32	118.333	0.46568	19.4242	2.37105	7.0368
Germany	1996	0.210882	0.203614	1.69444	6.77976	2.25	117.347	0.62436	19.7126	2.40152	7.02225
Germany	1997	0.139052	0.133067	1.44444	10.1626	2.82	116.361	0.84261	19.3549	2.36438	6.98109
Germany	1998	0.225533	0.216067	1.58333	17.0661	3.05	115.375	1.31874	19.0982	2.35573	6.98334
Germany	1999	0.313236	0.280603	1.5	28.748	3.26	114.389	3.91972	19.2467	2.31781	6.99205
Germany	2000	0.145607	0.142074	1.77778	59.1061	3.7	113.403	12.7315	19.0445	2.31248	6.98723
Germany	2001	0.457837	0.292216	1.77778	68.854	3.9	112.417	2.92676	18.9489	2.33152	6.98556
Germany	2002	0.403428	0.396922	2.41667	72.6001	4.41	111.431	2.46662	19.2316	2.31283	6.93507
Germany	2003	0.654876	0.553441	2.66667	79.6589	5.44	109.941	2.61435	19.3256	2.31637	6.97329
Germany	2004	0.377851	0.360476	2.77778	87.7629	6.34	106.441	-0.725155	18.8174	2.29762	6.95786
Germany	2005	0.333285	0.322851	2.88889	97.6098	7.28	105.449	2.10179	18.7759	2.27516	6.95595
Germany	2006	0.354872	0.340377	2.94444	105.512	8.59	102.07	2.91996	18.3278	2.29117	6.94982
Germany	2007	0.282196	0.274349	2.77778	118.537	10.47	97.1286	1.48434	17.8551	2.2542	6.94899
Germany	2008	0.237207	0.216257	3.02778	129.927	10.25	97.0048	0.826503	18.2556	2.26358	6.94775
Germany	2009	0.221783	0.198551	3.13889	129.214	10.72	98.7698	1.6622	19.9917	2.19408	6.8824
Germany	2010	0.26521	0.257837	3.08333	108.7	11.61	88.4913	2.53076	19.5632	2.24637	6.93206
Germany	2011	0.260319	0.247089	3.16667	111.639	12.54	84.8983	2.60142	19.0699	2.22991	6.89129
Germany	2012	0.240353	0.234395	3.05556	113.311	13.64	83.8071	1.85541	19.2769	2.24615	6.82297
Germany	2013	0.283662	0.273678	3.22222	122.47	13.63	82.267	1.79976	19.6309	2.26428	6.83355
Germany	2014	0.541448	0.499644	3.11111	121.587	14.02	79.3078	0.502227	19.589	2.20701	6.80929
Germany	2015	0.520911	0.492438	3.02778	117.407	14.55	78.1214	1.86073	19.6918	2.20688	6.79535
Germany	2016	0.449314	0.429723	3.08333	125.675	14.24	77.4545	1.86591	19.9012	2.2053	6.81508
Germany	2017	0.46935	0.450738	3.02778	132.77	15.22	77.5944	2.96642	19.8404	2.18136	6.80192
Germany	2018	0.505352	0.473476	3.25	129.679	16.04	78.1802	4.19972	19.8828	2.14441	6.78534
Germany	2019	0.42874	0.409971	3.30556	128.927	17.07	79.4028	1.90252	20.2448	2.0703	6.73679
Germany	2020	0.422649	0.384031	3.47222	128.887	18.6	84.924	4.13404	21.9649	1.98172	6.64573
Hungary	1990	0.082649	0.079185	0.138889	0.025492	3.86	43.2087	4.59523	24.0874	1.87166	4.5184
Hungary	1991	0.081032	0.072748	0.305556	0.081708	4.28	37.6771	4.20717	24.9192	1.82823	4.42669
Hungary	1992	0.051623	0.046021	0.361111	0.224608	4.89	32.1455	3.81911	25.751	1.72162	4.55435
Hungary	1993	0.041285	0.036696	0.361111	0.441345	5.05	27.3308	5.856	27.7271	1.7293	4.46768
Hungary	1994	0.047724	0.029935	0.361111	1.38265	5.11	25.5024	2.65039	25.4739	1.72037	4.37745
Hungary	1995	0.042291	0.039374	0.527778	2.56605	5.42	21.7067	10.348	22.8696	1.71564	4.33321
Hungary	1996	0.030716	0.026372	0.527778	4.58952	5.14	21.3605	7.04891	21.6333	1.73502	4.25378
Hungary	1997	0.039285	0.029209	0.527778	6.86147	5.23	23.5165	8.80421	21.2554	1.71166	4.24629
Hungary	1998	0.018143	0.015499	0.583333	10.4294	5.19	23.3769	6.69651	20.9158	1.72034	4.26349
Hungary	1999	0.053686	0.037029	0.527778	15.9151	5.16	25.5102	6.89777	21.2573	1.73284	4.27561
Hungary	2000	0.014191	0.010416	1.22222	30.1535	5.17	31.8847	5.81916	21.1973	1.67718	4.29239
Hungary	2001	0.032171	0.022686	1.47222	48.8058	5.12	32.6429	7.55129	21.0833	1.70918	4.34042
Hungary	2002	0.019906	0.017164	1.61111	67.8541	5.17	34.3583	5.38898	21.8644	1.69986	4.31876
Hungary	2003	0.02478	0.018323	2.36111	78.5189	5.01	36.4695	4.87484	23.0139	1.7482	4.39944
Hungary	2004	0.012876	0.00539	2.22222	86.4549	4.63	38.9096	4.35849	22.0219	1.71833	4.37682
Hungary	2005	0.009729	0.008388	2.83333	92.5197	7.29	43.2114	24.2818	22.1226	1.71269	4.35896
Hungary	2006	0.013298	0.011949	2.97222	99.0918	7.86	47.2336	16.1419	21.9911	1.70592	4.36617
Hungary	2007	0.010808	0.009215	2.77778	109.847	9	53.174	43.4872	20.7783	1.67806	4.40875
Hungary	2008	0.010878	0.001878	3.05556	121.955	8.96	59.3238	43.4872	21.374	1.66416	4.42382
Hungary	2009	0.01014	0.004429	3.63889	117.824	12.29	59.7832	-2.13023	22.0193	1.563	4.23715
Hungary	2010	0.008081	0.003564	3.52778	120.277	13.46	60.1947	-7.41676	21.4004	1.56612	4.27889
Hungary	2011	0.006062	0.002905	3.66667	117.449	14.74	58.3525	7.56714	20.5973	1.54842	4.23788
Hungary	2012	0.009109	0.007275	3.55556	116.703	16.47	50.282	8.39653	19.956	1.4765	4.12375
Hungary	2013	0.005678	0.001418	2.88889	117.137	17.18	46.0839	-2.64334	19.723	1.41593	4.10433
Hungary	2014	0.042335	0.028894	2.88889	118.835	15.72	42.5606	9.26026	19.9945	1.41525	4.05801
Hungary	2015	0.056435	0.037224	2.97222	100.572	15.6	35.1173	-4.20729	19.7139	1.48333	4.08257
Hungary	2016	0.040296	0.036867	2.69444	101.395	15.34	33.416	43.4872	19.9611	1.50601	4.10444
Hungary	2017	0.026346	0.023319	3.11111	101.595	14.55	32.4413	-7.41676	20.1928	1.6198	4.1861
Hungary	2018	0.029318	0.011068	2.69444	102.717	13.6	32.3894	-7.41676	19.6926	1.61607	4.20607
Hungary	2019	0.030126	0.026069	2.75	105.126	13.64	33.3574	43.4872	20.0857	1.57627	4.1802
Hungary	2020	0.02465	0.022832	2.80556	105.97	14.76	37.9267	43.4872	21.326	1.52424	4.10755
India	1990	0.242764	0.200423	0.638889	0	52.95	24.9165	0.07374	11.2855	-0.434712	6.35479
India	1991	0.169086	0.148389	0.638889	0	52	23.8217	0.027226	11.0787	-0.381134	6.39129
India	1992	0.131982	0.126367	0.694444	0	51.46	24.6982	0.095942	10.915	-0.370956	6.47138
India	1993	0.138535	0.129894	0.694444	0	51.49	23.8321	0.197056	11.0027	-0.352205	6.47959
India	1994	0.156116	0.14741	0.694444	0	50.49	23.6473	0.297386	10.4358	-0.320726	6.52919
India	1995	0.149006	0.140138	0.777778	0.007952	49.54	22.5108	0.594986	10.5403	-0.267631	6.57845
India	1996	0.155744	0.147416	0.777778	0.033354	49.13	23.4024	0.617479	10.3309	-0.239232	6.6447
India	1997	0.071908	0.06935	0.861111	0.087978	47.89	23.5553	0.860209	11.0287	-0.201676	6.68952
India	1998	0.290458	0.205783	0.861111	0.117031	47.95	23.6777	0.625286	11.9099	-0.200012	6.70966
India	1999	0.199912	0.18391	0.861111	0.181097	47.11	25.4229	0.472645	12.1755	-0.143591	6.80591
India	2000	0.196095	0.181532	0.916667	0.337578	46.88	28.3396	0.765213	11.9478	-0.122079	6.80862
India	2001	0.353375	0.233503	0.916667	0.606133	47.11	28.6194	1.05638	11.7614	-0.123584	6.81691
India	2002	0.396849	0.340755	1.05556	1.18363	45.75	32.3065	1.01157	11.3141	-0.108428	6.83325
India	2003	0.259748	0.256619	1.30556	3.01499	45.63	31.6263	0.605889	10.8762	-0.0993155	6.88865
India	2004	0.222374	0.214721	1.30556	4.59576	44.92	36.1918	0.765601	10.4047	-0.0455519	6.94257
India	2005	0.213474	0.207643	1.55556	7.80677	44.16	40.068	0.886101	10.3661	-0.0158642	6.9991
India	2006	0.251994	0.243815	1.55556	14.1636	43.16	43.6278	2.13017	9.80247	0.0358786	7.04903
India	2007	0.201504	0.1928	1.5	19.637	41.54	45.6278	2.07339	9.86212	0.116538	7.14583
India	2008	0.288875	0.243237	1.5	28.7462	39.38	49.5594	3.62052	10.5385	0.165819	7.21582
India	2009	0.263274	0.253518	1.58333	42.9121	37.41	48.1244	2.65159	11.4597	0.245977	7.33027
India	2010	0.223649	0.219188	1.69444	60.6305	36.16	50.5554	1.63503	11.0076	0.291198	7.36364
India	2011	0.172809	0.169878	1.77778	71.0757	35.01	51.2892	2.00206	11.0845	0.334241	7.40386
India	2012	0.161448	0.149746	1.86111	67.8485	34.75	51.8885	1.31293	10.6839	0.404264	7.50682
India	2013	0.121417	0.118045	1.77778	68.6455	34.86	52.3857	1.51628	10.2952	0.423744	7.5042
India	2014	0.141351	0.135789	1.86111	72.2135	33.85	51.8822	1.69566	10.4409	0.496201	7.59714
India	2015	0.148861	0.136775	1.97222	75.6732	33.4	51.8675	2.09212	10.4283	0.489389	7.66195
India	2016	0.151373	0.142617	2.52778	84.2506	33.01	49.1012	1.93736	10.3085	0.494641	7.70028
India	2017	0.158996	0.148911	2.52778	86.3171	32.57	48.794	1.50732	10.7672	0.533524	7.7359
India	2018	0.160758	0.151939	2.69444	85.9035	32.73	50.3382	1.55821	10.8232	0.585339	7.79635
India	2019	0.216387	0.189768	2.69444	83.2529	33.27	50.7425	1.78483	11.0027	0.56106	7.81097
India	2020	0.172429	0.162111	2.83333	82.6211	35.82	54.5717	2.40914	11.6127	0.454947	7.73056
Indonesia	1990	0.033845	0.011438	0.166667	0.009934	59.18	35.367	1.02976	9.53444	-0.205358	4.9392
Indonesia	1991	0.031106	0.022745	0.166667	0.013233	58.44	34.9613	1.27077	9.13809	-0.132771	5.08256
Indonesia	1992	0.021719	0.018263	0.166667	0.018851	57.45	34.5556	1.38799	9.51627	-0.0953167	5.22391
Indonesia	1993	0.022689	0.021118	0.166667	0.02787	56.06	34.1499	1.2683	9.02331	-0.0352987	5.27432
Indonesia	1994	0.031996	0.023542	0.166667	0.040027	53.41	33.7442	1.19225	8.11418	0.021556	5.29765
Indonesia	1995	0.027836	0.021743	0.25	0.10631	50.68	33.3385	2.15008	7.82906	0.121235	5.32534
Indonesia	1996	0.039358	0.034631	0.25	0.27934	49.26	32.9328	2.7242	7.56696	0.161702	5.43557
Indonesia	1997	0.035811	0.033898	0.25	0.447726	47.57	32.5271	2.1678	6.8428	0.243926	5.50722
Indonesia	1998	0.066658	0.054544	0.25	0.51277	48.85	32.1214	-0.25229	5.69351	0.234186	4.93323
Indonesia	1999	0.098704	0.065041	0.25	1.05261	45.8	31.7157	-1.33257	6.60446	0.281095	5.33861
Indonesia	2000	0.049226	0.046411	0.25	1.71406	45.63	31.31	-2.75744	6.53199	0.270744	5.46322
Indonesia	2001	0.088325	0.060681	0.25	3.00349	44.33	30.9043	-1.85569	6.88906	0.330195	5.54425
Indonesia	2002	0.123824	0.087644	0.25	5.3154	44.66	30.4986	0.074152	7.25746	0.328231	5.62394
Indonesia	2003	0.122542	0.115931	0.25	8.29086	43	30.0929	-0.254256	8.12949	0.403243	5.76078
Indonesia	2004	0.092045	0.086091	0.25	13.4269	41.46	29.6872	0.738244	8.32187	0.412308	5.77869
Indonesia	2005	0.086751	0.074515	0.25	20.5021	41.57	29.2815	2.91611	8.10951	0.402374	5.79566
Indonesia	2006	0.063953	0.059123	0.333333	27.5253	40.07	28.8758	1.34794	8.62717	0.452571	5.79826
Indonesia	2007	0.043927	0.042175	0.333333	39.7631	40.01	28.4701	1.60301	8.34647	0.481073	5.91308
Indonesia	2008	0.041478	0.03817	0.333333	59.0822	41.12	28.0644	1.82633	8.42378	0.45795	5.91408
Indonesia	2009	0.045964	0.040682	0.333333	67.921	38.18	27.6587	0.903919	9.58918	0.484202	5.98433
Indonesia	2010	0.033126	0.026858	0.666667	86.5886	35.96	27.253	2.02518	9.00591	0.532339	6.10979
Indonesia	2011	0.034251	0.030792	0.833333	101.095	32.39	30.0822	2.30298	9.05868	0.655206	6.22656
Indonesia	2012	0.021313	0.008414	0.833333	112.685	30.09	33.4342	2.30978	9.24879	0.65516	6.28788
Indonesia	2013	0.015833	0.012078	0.75	123.67	30.63	36.0581	2.55136	9.51772	0.571206	6.24054
Indonesia	2014	0.03166	0.024086	0.75	127.067	29.29	36.4235	2.81997	9.42503	0.637333	6.23507
Indonesia	2015	0.019367	0.015511	0.75	130.822	26.58	39.1188	2.29762	9.74941	0.635285	6.30171
Indonesia	2016	0.037598	0.028266	1.08333	147.25	27.77	39.4024	0.487372	9.52781	0.614266	6.32794
Indonesia	2017	0.036192	0.029552	1.25	164.535	24.88	38.7323	2.01949	9.12057	0.667096	6.34951
Indonesia	2018	0.031973	0.011043	1.30556	119.608	22.05	38.8055	1.81429	9.02123	0.754637	6.4186
Indonesia	2019	0.03615	0.011819	1.55556	126.595	19.77	37.749	2.23336	8.80847	0.808835	6.50456
Indonesia	2020	0.023628	0.004911	1.63889	130.811	22.01	38.6791	1.81058	9.65575	0.72835	6.43651
Italy	1990	0.187895	0.151703	1.61111	0.468668	3.78	41.5135	0.545263	19.603	1.96642	6.34025
Italy	1991	0.274222	0.229678	1.5	1.0001	4.67	43.2259	0.192851	19.6914	1.96279	6.33067
Italy	1992	0.164464	0.147537	1.58333	1.37772	4.84	44.9383	0.236225	19.5304	1.95765	6.41706
Italy	1993	0.153684	0.14111	1.33333	2.12271	4.77	46.6507	0.351085	19.3824	1.94366	6.32721
Italy	1994	0.129259	0.123059	1.33333	3.93785	5.25	48.3631	0.200921	18.6919	1.93169	6.2957
Italy	1995	0.104723	0.0991	1.41667	6.89635	4.46	50.0755	0.412364	17.4348	1.99137	6.33257
Italy	1996	0.079367	0.073733	1.41667	11.2867	4.75	51.7879	0.27041	17.6165	1.9808	6.27134
Italy	1997	0.072942	0.063383	1.33333	20.6197	4.83	53.5003	0.29691	17.6829	1.9884	6.28061
Italy	1998	0.122949	0.114536	1.58333	35.9843	4.76	55.2127	0.207871	17.5285	2.0139	6.30002
Italy	1999	0.184957	0.152621	1.5	53.2021	5.02	56.9251	0.554257	17.5472	2.02918	6.32588
Italy	2000	0.061827	0.06022	1.77778	74.1595	5.12	58.6375	1.1488	17.736	2.03629	6.34468
Italy	2001	0.201506	0.12966	1.77778	89.9132	5.38	60.3499	1.27378	18.3998	2.03635	6.32735
Italy	2002	0.155573	0.144823	1.91667	94.9086	5.6	62.0623	1.35023	18.546	2.05055	6.35247
Italy	2003	0.206732	0.187337	1.91667	98.8591	6.24	65.3334	1.24066	18.9754	2.08746	6.37955
Italy	2004	0.170833	0.163235	1.97222	108.45	5.94	67.728	1.11266	19.1594	2.10283	6.40879
Italy	2005	0.12322	0.109991	2.22222	122.852	6.7	70.8506	1.97835	19.6145	2.10094	6.42387
Italy	2006	0.144817	0.126489	3.13889	137.632	7.51	75.7719	2.92352	19.4838	2.08267	6.4606
Italy	2007	0.102658	0.099985	2.97222	152.779	8.73	81.7999	2.98113	19.0276	2.06189	6.44234
Italy	2008	0.082377	0.079273	3.08333	152.541	10.82	83.6887	-0.394477	19.5599	2.02344	6.42325
Italy	2009	0.088596	0.07875	3.27778	151.156	12.54	87.5649	0.754897	20.6786	1.90493	6.33617
Italy	2010	0.075137	0.070734	3.47222	156.573	12.79	93.051	0.464889	20.553	1.92233	6.40174
Italy	2011	0.20948	0.184352	3.5	159.999	11.9	94.0603	1.50177	19.816	1.8992	6.36541
Italy	2012	0.081416	0.07569	3.58333	161.469	14.39	93.759	0.001672	19.8081	1.84493	6.27017
Italy	2013	0.108275	0.102813	3.66667	160.602	16.32	90.8425	0.911863	19.8072	1.74953	6.197
Italy	2014	0.157046	0.136675	4	149.056	17.13	88.6462	0.78782	19.539	1.68407	6.16223
Italy	2015	0.139307	0.126641	4.05556	145.587	16.57	87.3318	0.724337	19.1103	1.71619	6.12158
Italy	2016	0.148585	0.143305	4.05556	142.977	16.09	84.9436	1.36685	19.0266	1.70443	6.09121
Italy	2017	0.122783	0.11488	4.05556	139.777	16.43	80.7826	0.567767	18.8301	1.69339	6.1016
Italy	2018	0.153242	0.140347	3.77778	139.188	17.08	76.7224	2.11526	18.8809	1.68212	6.11171
Italy	2019	0.125687	0.11887	3.75	133.071	17.27	73.7436	1.5505	18.6187	1.66979	6.07298
Italy	2020	0.162718	0.140601	3.72222	130.387	18.69	83.1003	-1.16439	20.6677	1.55443	5.96312
Japan	1990	0.395324	0.288126	1.58333	0.701838	4.34	190.156	0.057649	13.545	2.17834	7.18361
Japan	1991	0.383264	0.320874	1.58333	1.11071	4.47	189.971	0.035829	13.5975	2.18667	7.19773
Japan	1992	0.194089	0.18133	1.58333	1.37615	4	193.875	0.070497	13.9954	2.19294	7.26097
Japan	1993	0.249008	0.238852	1.58333	1.70811	4.24	197.41	0.004724	14.6151	2.18299	7.24081
Japan	1994	0.260677	0.239352	1.63889	3.46179	3.34	195.587	0.017772	14.7483	2.22709	7.29178
Japan	1995	0.211719	0.194875	1.75	9.33729	3.69	193.562	0.000748	15.0797	2.23352	7.31318
Japan	1996	0.160459	0.141534	1.94444	21.4009	3.58	193.504	-0.000776	15.1459	2.24285	7.30867
Japan	1997	0.152305	0.136795	1.94444	30.3535	3.82	206.583	0.055358	15.3019	2.23025	7.29198
Japan	1998	0.158095	0.135158	2.11111	37.454	3.82	214.584	0.061293	15.6654	2.19077	7.22414
Japan	1999	0.151504	0.147392	2.61111	44.9177	3.66	217.761	0.318822	16.2168	2.22259	7.28749
Japan	2000	0.105214	0.099907	2.69444	52.6675	3.7	208.815	0.215125	16.5492	2.23406	7.34396
Japan	2001	0.3307	0.201924	2.69444	58.8822	3.5	180.202	0.112603	17.229	2.2214	7.32037
Japan	2002	0.330063	0.305672	2.69444	63.7213	3.71	177.918	0.276304	17.7749	2.24801	7.31414
Japan	2003	0.48455	0.449504	2.75	67.9635	4.19	177.536	0.194079	17.8365	2.25179	7.33037
Japan	2004	0.275449	0.265055	3.02778	71.6481	4.26	170.772	0.153848	17.7234	2.24597	7.3363
Japan	2005	0.229823	0.214143	3.02778	75.497	4.01	168.25	0.113001	17.7439	2.25263	7.34204
Japan	2006	0.264373	0.208868	2.97222	78.0487	4.43	166.054	-0.052088	17.5951	2.23337	7.32573
Japan	2007	0.167684	0.163621	3.05556	83.8544	4.28	159.639	0.472323	17.6343	2.2611	7.33161
Japan	2008	0.138347	0.129857	3	86.1938	4.44	157.776	0.482209	18.025	2.20265	7.31665
Japan	2009	0.193956	0.179525	3.11111	90.7728	4.51	164.787	0.231146	19.3337	2.15284	7.24254
Japan	2010	0.161787	0.146518	3.22222	96.2388	4.66	157.888	0.129204	19.2026	2.20122	7.27916
Japan	2011	0.158911	0.137575	3.41667	103.714	4.82	156.993	-0.013648	19.8854	2.25077	7.33281
Japan	2012	0.147398	0.140113	4.05556	110.383	4.68	157.587	0.00872	19.9573	2.28522	7.37002
Japan	2013	0.173076	0.150565	3.83333	115.828	5.05	160.765	0.204293	19.8544	2.29702	7.33621
Japan	2014	0.148491	0.135288	3.83333	123.832	5.58	161.701	0.403355	19.9262	2.25804	7.2774
Japan	2015	0.143232	0.137467	3.72222	126.176	6.16	160.936	0.118162	19.6177	2.22657	7.21633
Japan	2016	0.215911	0.204377	3.94444	131.386	6.38	161.816	0.818482	19.6572	2.21558	7.1958
Japan	2017	0.427851	0.385889	3.88889	136.418	6.92	167.195	0.38132	19.4118	2.20428	7.17851
Japan	2018	0.324398	0.294739	3.61111	142.467	7.26	166.776	0.501686	19.5637	2.17042	7.15483
Japan	2019	0.293594	0.249149	3.77778	148.272	7.76	174.812	0.780785	19.9451	2.13752	7.1305
Japan	2020	0.177309	0.163771	3.77778	155.739	8.45	193.183	1.2396	20.9975	2.08337	7.0793
Korea	1990	0.139852	0.111481	0.083333	0.181335	1.63	50.774	0.368991	10.9736	1.75397	5.76889
Korea	1991	0.184906	0.160393	0.333333	0.373382	0.96	50.3629	0.440105	10.7528	1.84796	5.83423
Korea	1992	0.127351	0.115935	0.333333	0.608287	0.75	48.9163	0.281724	11.0606	1.91545	5.97904
Korea	1993	0.236376	0.210836	0.333333	1.04998	0.73	48.756	0.211961	10.749	2.0032	6.00052
Korea	1994	0.404973	0.361199	0.333333	2.12607	0.44	49.3374	0.245159	10.2755	2.07141	6.05243
Korea	1995	0.128099	0.115453	0.333333	3.61571	0.44	48.6068	0.438964	10.0394	2.14557	6.11175
Korea	1996	0.10586	0.098406	0.75	6.96666	0.61	51.8746	0.456037	10.3898	2.19788	6.19502
Korea	1997	0.09473	0.089483	0.75	14.9661	0.68	56.6723	0.57939	10.2103	2.23995	6.20946
Korea	1998	0.122923	0.112769	0.75	30.3103	0.95	61.7803	1.56241	11.403	2.06933	5.8855
Korea	1999	0.168306	0.164372	0.833333	50.3923	0.79	66.845	2.15599	11.0764	2.15419	6.072
Korea	2000	0.1463	0.132335	0.888889	57.314	0.7	71.7453	1.99754	10.9	2.25277	6.17854
Korea	2001	0.197716	0.179222	0.888889	61.7141	0.69	103.229	1.19094	11.755	2.26598	6.17988
Korea	2002	0.334602	0.287869	1.38889	68.3475	0.7	112.651	0.872879	11.7416	2.26963	6.26063
Korea	2003	0.624695	0.569035	1.80556	70.6604	0.85	111.116	0.997556	12.152	2.27074	6.29353
Korea	2004	0.326269	0.311544	2.22222	76.6565	0.77	105.86	1.6761	12.3873	2.3131	6.31382
Korea	2005	0.278247	0.258535	3.13889	80.064	0.87	110.304	1.45932	12.8623	2.30083	6.3641
Korea	2006	0.384568	0.31476	3.30556	83.658	0.95	122.218	0.869897	13.3706	2.30972	6.4083
Korea	2007	0.248572	0.237183	3.30556	92.0129	1.03	129.136	0.752754	13.4429	2.33663	6.4517
Korea	2008	0.175842	0.167616	3.13889	94.232	1.06	141.95	1.06818	14.0486	2.35108	6.45877
Korea	2009	0.313159	0.288983	3.30556	98.675	1.21	138.095	0.955769	14.6606	2.36843	6.35357
Korea	2010	0.276544	0.240513	3.38889	104.003	1.32	130.039	0.830144	14.2048	2.45168	6.47796
Korea	2011	0.143218	0.13201	3.61111	106.786	1.35	132.538	0.779829	14.3727	2.48364	6.51433
Korea	2012	0.16182	0.143858	3	108.039	1.61	130.746	0.74278	14.6859	2.48144	6.4867
Korea	2013	0.26249	0.217218	3	109.147	1.92	128.492	0.931328	14.9765	2.4757	6.48821
Korea	2014	0.127429	0.117761	2.83333	113.316	2.87	131.555	0.624772	15.2252	2.45003	6.51292
Korea	2015	0.12306	0.119544	2.94444	115.572	2.74	132.141	0.279996	15.0835	2.47777	6.50415
Korea	2016	0.288712	0.26501	3	119.461	2.56	134.826	0.806893	15.24	2.48626	6.48602
Korea	2017	0.878055	0.785712	3	123.581	2.84	136.492	1.10308	15.419	2.50074	6.53713
Korea	2018	0.679072	0.615697	3.11111	128.405	3.18	141.155	0.706301	16.0517	2.50279	6.58298
Korea	2019	0.395913	0.374776	3.16667	132.987	3.23	151.258	0.583394	17.0779	2.47024	6.56163
Korea	2020	0.211559	0.200139	3.16667	136.009	3.63	164.136	0.533043	18.0393	2.39699	6.49148
Netherlands	1990	0.091174	0.068346	1.55556	0.528621	1.18	124.534	3.35364	21.693	2.31591	5.30469
Netherlands	1991	0.130209	0.114817	1.55556	0.764293	1.15	123.255	1.7172	21.89	2.34525	5.34388
Netherlands	1992	0.071751	0.061213	1.55556	1.09566	1.19	121.976	1.70445	22.4014	2.32966	5.4724
Netherlands	1993	0.065613	0.060001	1.55556	1.41629	1.19	120.697	1.80464	22.6659	2.34881	5.39009
Netherlands	1994	0.073243	0.067128	1.61111	2.09128	1.24	119.418	1.8797	22.4874	2.33945	5.371
Netherlands	1995	0.10286	0.080305	1.44444	3.48943	1.25	118.139	2.69868	22.4259	2.36232	5.38635
Netherlands	1996	0.040291	0.037527	1.38889	6.53855	1.27	116.86	3.68585	21.3745	2.41408	5.37527
Netherlands	1997	0.040617	0.037334	1.44444	10.9854	1.48	115.581	2.64708	20.9911	2.36591	5.3483
Netherlands	1998	0.038333	0.034887	1.5	21.3133	1.55	114.302	8.58863	20.8276	2.36229	5.37198
Netherlands	1999	0.059964	0.056162	1.44444	42.6591	1.63	113.023	9.20746	20.5939	2.3234	4.98203
Netherlands	2000	0.032784	0.031154	1.55556	67.6452	1.73	111.744	15.1169	20.555	2.32027	4.86359
Netherlands	2001	0.120838	0.0802	1.72222	76.3376	1.76	110.465	12.0483	20.9927	2.34322	4.84335
Netherlands	2002	0.09861	0.094844	1.61111	75.3564	1.92	109.186	5.37816	22.1231	2.33871	4.87973
Netherlands	2003	0.110898	0.096341	1.77778	81.8474	1.91	108.814	3.52655	22.9009	2.35136	5.20671
Netherlands	2004	0.108402	0.106109	1.80556	91.3804	2.22	112.813	21.2523	22.5075	2.35812	5.24931
Netherlands	2005	0.086642	0.077226	2.75	97.3691	2.74	116.362	30.6251	22.2797	2.33114	5.39069
Netherlands	2006	0.076997	0.074487	2.77778	105.944	3.12	113.518	43.4872	23.1891	2.30406	5.4558
Netherlands	2007	0.062593	0.061303	2.77778	117.654	3.68	113.374	43.4872	23.2345	2.30706	5.29414
Netherlands	2008	0.05929	0.053815	3.22222	125.31	3.94	110.917	20.5417	23.4937	2.30723	5.4076
Netherlands	2009	0.065226	0.054132	3.55556	121.848	4.38	117.233	10.9982	25.9976	2.27302	5.27386
Netherlands	2010	0.075489	0.068155	3.75	115.417	3.85	113.673	13.6601	26.2433	2.33198	5.40808
Netherlands	2011	0.051047	0.04459	3.16667	118.728	4.69	114.504	36.682	25.7867	2.25245	5.35408
Netherlands	2012	0.049162	0.045275	3.13889	117.466	4.9	116.95	28.5686	26.0266	2.24056	5.24633
Netherlands	2013	0.057692	0.049362	3.05556	115.412	4.94	113.843	37.4701	25.7889	2.23518	5.24632
Netherlands	2014	0.118404	0.089148	3.11111	115.382	5.53	116.418	13.1844	25.6812	2.18402	5.14664
Netherlands	2015	0.070683	0.061727	3.19444	122.111	5.75	111.598	43.4872	24.9786	2.22896	5.1377
Netherlands	2016	0.088045	0.083691	3.33333	121.989	5.62	114.571	30.7491	24.6834	2.23075	5.13989
Netherlands	2017	0.076259	0.073453	3.11111	119.322	6.39	111.144	27.2696	24.3165	2.20709	5.13147
Netherlands	2018	0.070186	0.065036	3.5	122.11	7.44	105.486	-7.41676	24.3688	2.17306	5.13766
Netherlands	2019	0.077738	0.070327	3.47222	125.334	8.61	100.664	-2.0018	24.6151	2.12989	5.11995
Netherlands	2020	0.078463	0.070347	3.47222	122.831	10.79	102.863	-7.41676	26.0554	2.0111	5.02332
Norway	1990	0.040497	0.030286	0.472222	4.64038	59.17	28.3269	0.836446	20.2842	1.93286
Norway	1991	0.029296	0.018593	0.916667	5.50045	60.78	34.4934	-0.290203	21.0059	1.85814
Norway	1992	0.033221	0.026759	1.52778	6.60012	61.37	40.66	-0.510643	21.952	1.95233
Norway	1993	0.04363	0.036703	1.58333	8.61297	61.09	46.8266	0.822304	21.9736	2.01764
Norway	1994	0.03627	0.031886	1.41667	13.5696	60.39	52.9932	2.15241	21.625	2.07132
Norway	1995	0.047465	0.041234	1.52778	22.5104	60.04	59.1598	1.57387	20.9626	2.06546
Norway	1996	0.047802	0.042667	1.52778	28.7902	57.85	65.3264	2.34069	20.365	2.06642
Norway	1997	0.049183	0.037239	1.41667	38.0621	58.83	71.493	2.79791	19.978	2.11573
Norway	1998	0.040807	0.037695	1.41667	46.7543	59.51	77.6596	3.66067	21.3569	2.14589
Norway	1999	0.049814	0.039678	1.36111	59.7023	59.41	83.8262	3.58539	21.0121	2.18583
Norway	2000	0.050461	0.037634	1.63889	71.7848	60.18	89.9928	4.85958	18.8636	2.03258
Norway	2001	0.07572	0.060565	1.52778	79.5965	59.59	96.1594	1.83093	20.0319	2.04062
Norway	2002	0.087032	0.075046	2.36111	83.5089	59.47	102.326	1.53727	21.6263	2.02498
Norway	2003	0.053983	0.05142	2.25	88.9525	56.23	106.59	1.82199	21.9414	2.09757	3.74518
Norway	2004	0.0377	0.034506	2.25	98.5296	56.85	105.019	1.85417	20.7439	2.09617	3.80696
Norway	2005	0.031912	0.028958	2.47222	102.828	58.56	106.577	3.24499	19.3735	2.06254	3.78828
Norway	2006	0.046408	0.043139	2.47222	104.459	57.02	97.1547	3.42389	18.5676	2.07743	3.90684
Norway	2007	0.03345	0.032354	2.80556	106.966	57.36	107.064	6.16078	18.6493	2.08175	4.00516
Norway	2008	0.025898	0.024316	2.97222	109.28	58.45	119.248	4.42621	18.4005	2.0455	3.93293
Norway	2009	0.025737	0.023004	3.66667	110.879	56.72	127.534	2.22586	21.499	2.04814	3.94397
Norway	2010	0.034906	0.03165	3.66667	114.511	56.71	127.637	5.01894	21.2266	2.10475	4.01717
Norway	2011	0.041669	0.033398	3.72222	115.582	56.71	124.978	2.05368	20.7904	2.06538	3.93743
Norway	2012	0.033733	0.028539	3.66667	115.51	57.68	122.684	5.44056	20.6097	2.0445	3.87872
Norway	2013	0.045002	0.03559	3.66667	112.034	57.24	124.21	-0.260184	20.9791	2.05427	3.89147
Norway	2014	0.050298	0.043679	3.72222	111.679	56.32	128.245	0.646204	21.7228	2.0434	3.8838
Norway	2015	0.04547	0.043362	3.72222	110.106	57.28	137.836	1.87399	23.0979	2.04961	3.92349
Norway	2016	0.044117	0.039335	3.72222	109.414	58.37	144.972	-5.03255	24.2188	2.02301	3.9024
Norway	2017	0.041147	0.036308	3.72222	108.381	59.52	145.265	1.46874	23.8058	2.00468	3.91827
Norway	2018	0.03824	0.029377	3.83333	107.691	59.74	142.492	-1.28796	23.1129	1.98256	3.90753
Norway	2019	0.083629	0.069235	3.88889	107.994	60.6	149.388	3.99513	24.1035	1.95194	3.89407
Norway	2020	0.041112	0.031715	3.94444	108.285	61.29	163.536	-1.11597	26.1341	1.90584	3.85242
Poland	1990	0.210878	0.19784	0.583333	0	2.5	18.8647	0.134894	20.7998	2.21805	5.77567
Poland	1991	0.115165	0.108689	0.527778	0	2.06	21.4143	0.340347	20.4182	2.21852	5.82012
Poland	1992	0.058988	0.056182	0.583333	0.005738	2.3	19.3649	0.7187	20.0366	2.19169	5.85077
Poland	1993	0.050936	0.045232	0.638889	0.040969	6.13	19.108	1.78566	19.655	2.19103	5.82061
Poland	1994	0.05694	0.048414	0.638889	0.101476	6.2	16.6512	1.69218	19.2734	2.17645	5.78083
Poland	1995	0.051034	0.047822	0.75	0.195302	6.33	16.5096	2.57144	18.8918	2.17583	5.77236
Poland	1996	0.047949	0.041096	0.75	0.564823	5.87	18.813	2.80911	18.5102	2.21914	5.79676
Poland	1997	0.056693	0.048702	0.75	2.11532	5.98	20.5442	3.08111	18.0886	2.18792	5.7754
Poland	1998	0.028516	0.025727	0.805556	5.02356	6.54	22.3286	3.65399	17.7013	2.10846	5.69293
Poland	1999	0.037494	0.033146	0.805556	10.3155	6.41	25.1877	4.35627	17.8769	2.07846	5.73429
Poland	2000	0.016887	0.015421	1.13889	17.5227	6.93	26.4304	5.42038	18.0708	2.04523	5.70437
Poland	2001	0.048128	0.036948	1.27778	25.8767	7.29	23.5601	2.97372	18.6562	2.03822	5.6891
Poland	2002	0.040804	0.035308	1.27778	35.9622	7.49	12.8694	2.05505	18.637	2.01697	5.65283
Poland	2003	0.071605	0.068377	1.27778	45.0558	7.29	13.3339	2.4657	18.9212	2.05323	5.65279
Poland	2004	0.071923	0.062346	1.33333	59.8405	7.31	26.2787	5.43614	18.3194	2.06757	5.67411
Poland	2005	0.042754	0.040267	2.08333	75.6078	7.22	27.1165	3.60645	18.3337	2.06635	5.66935
Poland	2006	0.038698	0.035987	2.36111	95.3259	7.18	31.2138	6.2308	18.536	2.10839	5.76118
Poland	2007	0.072328	0.061442	2.25	107.442	7.28	37.1171	5.83445	18.1938	2.10665	5.78577
Poland	2008	0.073524	0.058004	2.58333	114.027	8.01	47.2832	2.73126	18.6761	2.09027	5.79857
Poland	2009	0.071234	0.059874	2.77778	116.214	8.84	47.0389	3.18945	18.7527	2.05304	5.73954
Poland	2010	0.038192	0.031849	2.94444	121.646	9.49	49.1202	3.89786	19.2606	2.10985	5.80063
Poland	2011	0.023712	0.018419	3	129.879	10.44	51.8249	3.49159	18.2054	2.09924	5.7881
Poland	2012	0.026965	0.023177	2.72222	140.026	10.91	50.6216	1.44983	18.1238	2.07564	5.78496
Poland	2013	0.02211	0.018574	2.88889	147.57	11.41	51.9065	0.199511	18.4224	2.05947	5.74153
Poland	2014	0.137123	0.100076	2.94444	147.492	11.58	52.9216	3.79442	18.3464	2.01715	5.70697
Poland	2015	0.069166	0.056521	2.94444	141.46	11.87	53.6437	3.26926	18.0198	2.02947	5.73637
Poland	2016	0.094873	0.08155	2.83333	137.552	11.34	54.7197	3.7764	17.9509	2.06632	5.72715
Poland	2017	0.076	0.061222	2.88889	130.95	11.13	52.6445	2.28709	17.694	2.10854	5.76641
Poland	2018	0.074172	0.060745	3.05556	125.347	15.05	52.4115	3.26166	17.6507	2.1053	5.79553
Poland	2019	0.070647	0.052937	3.41667	125.717	15.62	50.786	2.95592	18.022	2.05012	5.73566
Poland	2020	0.059513	0.050475	3.47222	128.423	16.14	49.7984	3.1948	19.0535	1.99709	5.65978
Portugal	1990	0.036109	0.024974	0.694444	0.064952	26.95	70.464	3.31579	15.194	1.41434	3.94915
Portugal	1991	0.037172	0.030621	0.694444	0.126171	25.79	74.513	2.74387	16.8698	1.45718	3.9925
Portugal	1992	0.079524	0.059526	0.75	0.373414	22.4	78.562	1.74123	16.8983	1.5475	4.09515
Portugal	1993	0.038026	0.034051	1.11111	1.0138	24.37	82.611	1.61445	17.4846	1.52508	4.06848
Portugal	1994	0.021058	0.017751	1.11111	1.73194	24.95	86.66	1.27368	17.5419	1.55483	4.08137
Portugal	1995	0.016553	0.014458	1.16667	3.39107	23.74	90.709	0.579547	17.4618	1.62059	4.14795
Portugal	1996	0.01511	0.002808	1.36111	6.57885	25.35	94.758	1.28145	17.6785	1.57759	4.10171
Portugal	1997	0.019575	0.015195	1.36111	14.8754	24.55	98.807	2.31647	17.5986	1.61706	4.25442
Portugal	1998	0.033539	0.026895	1.41667	30.2044	22.43	102.856	4.89835	17.833	1.69972	4.39268
Portugal	1999	0.048302	0.033943	1.36111	45.6493	19.02	106.905	0.581078	18.0287	1.80634	4.58118
Portugal	2000	0.024406	0.021334	1.30556	64.7043	20.12	110.954	6.14862	18.866	1.79049	4.70522
Portugal	2001	0.018678	0.014067	1.38889	76.9155	20.83	115.003	5.02761	19.2497	1.77893	4.73115
Portugal	2002	0.023969	0.020195	1.44444	83.1183	18.28	119.052	0.436137	19.5521	1.83996	4.73851
Portugal	2003	0.041601	0.034014	2.27778	95.5063	22.09	120.672	6.26697	20.1064	1.75559	4.72166
Portugal	2004	0.018891	0.01593	2.27778	100.663	19.87	121.191	1.31225	20.4236	1.77937	4.70963
Portugal	2005	0.015208	0.013763	2.66667	108.78	18.07	124.773	1.70741	20.9851	1.82996	4.85783
Portugal	2006	0.011069	0.004997	2.69444	115.957	22.33	133.413	6.41633	20.3208	1.74829	4.74323
Portugal	2007	0.01836	0.012374	2.36111	127.56	23.15	142.236	2.50093	19.6069	1.71864	4.7512
Portugal	2008	0.035168	0.025569	2.69444	132.778	23.19	151.481	2.96833	19.7691	1.68342	4.74848
Portugal	2009	0.031397	0.024519	2.75	111.365	24.9	159.861	2.28303	21.3059	1.67283	4.56098
Portugal	2010	0.04381	0.026771	2.75	115.318	27.83	155.605	3.76582	20.5932	1.57228	4.56533
Portugal	2011	0.033552	0.031266	2.91667	116.752	27.22	156.259	4.00667	19.7053	1.55253	4.14462
Portugal	2012	0.018629	0.013134	2.80556	113.262	25.52	152.949	9.89546	18.3355	1.52299	3.95251
Portugal	2013	0.010694	0.00487	2.80556	114.587	30.17	143.087	6.95356	18.8481	1.49334	3.91035
Portugal	2014	0.018095	0.002857	2.11111	114.289	30.46	129.751	5.23954	18.3985	1.48523	3.89547
Portugal	2015	0.023691	0.008188	2.16667	113.017	27.21	119.834	0.636937	17.8507	1.57129	3.95359
Portugal	2016	0.025777	0.021509	2.38889	111.994	29	111.263	3.56293	17.5879	1.55097	4.00342
Portugal	2017	0.023042	0.019539	2.38889	114.131	24.42	102.625	4.8265	17.1847	1.64325	4.06853
Portugal	2018	0.013757	0.001366	2.38889	115.255	27.47	97.0081	3.23799	16.9771	1.57062	4.02759
Portugal	2019	0.014713	0.005518	2.66667	115.742	28.19	93.4057	4.30025	16.9973	1.46613	3.96221
Portugal	2020	0.011929	0.01002	2.77778	115.079	31.21	104.341	1.74293	18.9709	1.33102	3.8699
Russia	1990	1.1694	1.12197	0	0	3.75	4.35718	0.200122	20.7855	2.68249	7.62155
Russia	1991	1.377	1.25095	0	0.000203	3.77	5.49178	0.226177	16.5105	2.66703	7.63933
Russia	1992	0.693874	0.66203	0	0.004047	3.98	6.62638	0.252232	13.8574	2.61535	6.65779
Russia	1993	0.788125	0.758319	0.055556	0.00674	4.04	7.76099	0.278287	20.0392	2.53885	7.01623
Russia	1994	0.778548	0.762042	0.055556	0.018702	3.87	8.89559	0.174541	19.0995	2.42959	7.07091
Russia	1995	0.64481	0.617107	0.055556	0.059723	3.87	10.0302	0.522257	19.0757	2.39995	7.06424
Russia	1996	0.507401	0.488154	0.055556	0.150656	3.69	11.1648	0.658454	19.4937	2.3802	7.1348
Russia	1997	0.341183	0.319684	0.555556	0.328222	3.75	12.2994	1.20136	21.0671	2.30956	7.07215
Russia	1998	0.53716	0.520624	0.555556	0.507028	3.58	13.434	1.01912	18.7327	2.31018	6.96214
Russia	1999	0.694212	0.662025	0.555556	0.932935	3.82	14.5686	1.66228	14.5794	2.33702	6.91863
Russia	2000	0.434167	0.420372	0.555556	2.22889	3.5	15.7032	1.03116	15.0911	2.36722	6.90358
Russia	2001	0.75437	0.606612	0.611111	5.31472	3.62	16.8378	0.928663	16.4352	2.37358	7.01394
Russia	2002	0.726571	0.684676	0.611111	12.1259	3.46	17.9724	1.00554	17.9345	2.37701	7.01943
Russia	2003	0.819199	0.72589	0.722222	24.9878	3.28	21.2436	1.84238	17.9161	2.40968	7.05658
Russia	2004	0.486471	0.463925	0.666667	51.1673	3.55	24.3164	2.60619	16.9717	2.40809	7.07627
Russia	2005	0.397458	0.385041	0.666667	83.5235	3.61	25.9225	2.02981	16.8715	2.41876	7.08675
Russia	2006	0.593776	0.581808	0.666667	105.07	3.48	30.9419	3.79771	17.3881	2.44828	7.12156
Russia	2007	0.44699	0.434079	0.666667	119.498	3.67	37.7836	4.29896	17.2975	2.45198	7.17756
Russia	2008	0.472799	0.428017	0.666667	139.284	3.31	41.554	4.50269	17.8306	2.45063	7.19515
Russia	2009	0.485193	0.466223	0.666667	160.507	3.6	45.2609	2.99213	20.7866	2.38251	7.15643
Russia	2010	0.477989	0.449036	0.666667	165.661	3.34	42.84	2.83083	18.7251	2.42705	7.213
Russia	2011	0.385793	0.360611	0.666667	141.787	3.23	41.6986	2.69236	17.6255	2.47527	7.25827
Russia	2012	0.552046	0.522037	0.666667	144.496	3.24	43.914	2.2908	17.9672	2.45977	7.29109
Russia	2013	0.526241	0.501803	1.08333	151.256	3.61	48.0247	3.0194	18.6753	2.43159	7.26369
Russia	2014	1.14071	1.00679	1.08333	152.788	3.3	54.8323	1.06988	18.0273	2.41665	7.238
Russia	2015	0.925212	0.868761	1.08333	156.767	3.2	55.952	0.502608	17.7654	2.40261	7.18357
Russia	2016	0.885294	0.860334	1.16667	157.718	3.36	53.1025	2.5485	18.4659	2.38761	7.21484
Russia	2017	1.00341	0.971771	1.16667	156.187	3.25	52.0766	1.81409	18.2168	2.40109	7.23987
Russia	2018	1.08465	1.05247	1.16667	157.431	3.18	51.2433	0.530061	17.7104	2.44205	7.21302
Russia	2019	0.80341	0.77638	1.16667	164.388	3.22	52.5614	1.88852	18.1014	2.46786	7.22982
Russia	2020	0.59394	0.546903	1.16667	163.589	3.72	59.5836	0.634851	19.971	2.41879	7.21535
South Africa	1990	0.134834	0.127576	0.25	0.014244	16.63	71.9382	-0.060074	17.5889	1.82606	5.38959
South Africa	1991	0.131616	0.120684	0.25	0.017355	17.47	81.4607	0.187964	17.67	1.77872	5.47293
South Africa	1992	0.09236	0.087819	0.305556	0.029956	18.37	90.9831	0.002285	17.9006	1.74359	5.40696
South Africa	1993	0.105078	0.101729	0.305556	0.094061	18.59	95.8283	0.00767	18.1206	1.75704	5.44015
South Africa	1994	0.115701	0.106386	0.305556	0.7858	18.57	101.059	0.243895	18.1889	1.76237	5.51103
South Africa	1995	0.061748	0.053998	0.305556	1.21629	18.12	105.007	0.726945	16.5269	1.79303	5.56167
South Africa	1996	0.049954	0.044648	0.305556	2.13382	17.44	105.544	0.500131	17.4247	1.81417	5.53366
South Africa	1997	0.069146	0.062128	0.305556	4.05432	17.11	102.365	2.25505	17.4919	1.85201	5.58571
South Africa	1998	0.083262	0.071082	0.361111	7.27774	17.28	103.719	0.359738	17.1	1.8656	5.55048
South Africa	1999	0.061373	0.057667	0.305556	11.1896	17.67	118.174	0.992188	16.8105	1.79206	5.64422
South Africa	2000	0.077476	0.070165	0.25	17.8133	16.18	117.095	0.638428	16.5672	1.80444	5.61576
South Africa	2001	0.065823	0.054143	0.25	22.8394	15.01	121.07	5.36835	16.6219	1.91453	5.56283
South Africa	2002	0.085807	0.08042	0.25	28.7486	13.28	97.3174	1.14636	16.7804	1.93881	5.49181
South Africa	2003	0.071921	0.064185	0.25	35.049	12.07	102.768	0.397493	16.8663	1.9932	5.58498
South Africa	2004	0.06367	0.05934	0.25	42.9174	11.1	112.821	0.2742	17.0044	2.05729	5.7344
South Africa	2005	0.045427	0.04204	0.194444	69.2818	9.89	122.283	2.25782	16.1489	2.04178	5.66284
South Africa	2006	0.046295	0.044785	0.444444	80.1386	9.42	139.007	0.205126	15.8607	2.03767	5.77073
South Africa	2007	0.047991	0.043108	0.444444	84.6066	8.86	142.422	1.97756	15.8865	2.0724	5.78885
South Africa	2008	0.067851	0.060728	0.388889	88.9929	9.9	125.956	3.12687	17.0725	2.13377	5.78185
South Africa	2009	0.0379	0.032059	1.11111	90.7471	9.37	121.095	2.31217	17.7936	2.06712	5.80756
South Africa	2010	0.051715	0.04239	1.83333	97.2716	9.65	124.094	0.884905	17.9961	2.10628	5.77759
South Africa	2011	0.063072	0.054264	1.52778	122.036	9.23	118.971	0.903381	18.1951	2.05516	5.76872
South Africa	2012	0.04523	0.043199	0.861111	128.693	8.49	125.168	1.06492	18.8205	2.08376	5.83321
South Africa	2013	0.050385	0.04562	0.861111	142.677	7.94	127.029	2.05358	19.0814	2.09389	5.81724
South Africa	2014	0.043285	0.04231	0.861111	144.859	7.72	128.838	1.51933	19.3141	2.10305	5.81559
South Africa	2015	0.049783	0.047693	0.861111	157.489	7.73	127.203	0.438736	18.9851	2.02909	5.77893
South Africa	2016	0.033939	0.031732	0.861111	146.064	7.97	124.36	0.684613	19.3076	2.02083	5.77533
South Africa	2017	0.043864	0.038567	0.861111	156.242	8.03	127.03	0.539674	19.2361	2.0391	5.75593
South Africa	2018	0.052788	0.033513	0.916667	161.194	8.07	118.704	1.37804	19.411	2.03697	5.74465
South Africa	2019	0.029157	0.027068	0.861111	166.943	8.84	117.426	1.31678	19.6751	2.03978	5.80486
South Africa	2020	0.035917	0.0276	0.916667	163.191	9.76	109.169	0.934055	20.7925	1.90025	5.71164
Spain	1990	0.096964	0.078057	0.722222	0.140654	10.58	46.714	2.60617	16.2489	1.71026	5.58111
Spain	1991	0.13003	0.098164	1.11111	0.2781	9.95	51.0977	2.1645	16.9209	1.74043	5.60274
Spain	1992	0.084447	0.077273	1.11111	0.459912	8.25	55.4814	2.1042	17.8057	1.78073	5.68147
Spain	1993	0.092826	0.074147	1.11111	0.652606	9.11	59.8651	2.0584	18.3452	1.71208	5.60955
Spain	1994	0.098617	0.096047	1.27778	1.0396	9.24	64.2488	1.65346	17.7619	1.75379	5.62137
Spain	1995	0.085705	0.083019	1.11111	2.37339	8.26	68.6325	1.34746	17.6138	1.80104	5.66281
Spain	1996	0.079039	0.074578	1.11111	7.49477	10.06	73.0162	1.5253	17.4872	1.75245	5.60675
Spain	1997	0.08545	0.07142	1.11111	10.7956	9.16	77.3999	1.59872	17.0066	1.82554	5.62591
Spain	1998	0.070031	0.068576	1.11111	15.9491	8.94	81.7836	2.53784	16.8578	1.85157	5.67555
Spain	1999	0.062349	0.061045	1.19444	37.0076	7.67	86.1673	3.09156	16.7905	1.9302	5.74916
Spain	2000	0.05523	0.053967	1.47222	59.5584	7.88	90.551	6.77009	16.6978	1.97827	5.80595
Spain	2001	0.138054	0.094478	1.47222	72.3903	8.93	94.9347	4.60466	16.5447	1.97633	5.81253
Spain	2002	0.148094	0.142259	1.47222	80.8411	7.41	99.3184	5.55335	16.6243	2.02137	5.88294
Spain	2003	0.261305	0.213509	1.47222	88.1355	8.91	106.599	3.3879	16.7766	2.02199	5.88179
Spain	2004	0.281943	0.198837	2.22222	89.9043	8.04	116.012	2.3636	17.1689	2.05642	5.95473
Spain	2005	0.149199	0.113053	2.36111	97.7309	7.3	135.983	2.34094	17.3316	2.08309	6.01799
Spain	2006	0.100309	0.09734	2.38889	102.864	8.48	156.76	2.61249	17.3603	2.04098	6.03143
Spain	2007	0.091516	0.087571	2.47222	107.021	9.01	167.948	4.62887	17.7056	2.05953	6.06199
Spain	2008	0.075698	0.072983	2.55556	107.955	9.74	171.188	4.54012	18.8231	1.95395	5.97701
Spain	2009	0.061443	0.059144	2.66667	110.104	12.21	173.977	0.640294	20.6397	1.82692	5.84613
Spain	2010	0.07602	0.070274	2.61111	110.342	14.39	172.034	2.5743	20.6329	1.77254	5.79324
Spain	2011	0.073857	0.06805	2.83333	112.543	14.72	167.801	1.81211	20.6717	1.77382	5.77219
Spain	2012	0.06581	0.060876	2.80556	108.36	15.75	158.176	1.57377	19.9773	1.75415	5.69131
Spain	2013	0.042025	0.039468	2.22222	107.629	16.92	146.47	3.49469	19.9065	1.6543	5.62291
Spain	2014	0.071332	0.067492	2.38889	109.344	17.33	130.153	2.40143	19.6718	1.64981	5.64437
Spain	2015	0.093211	0.087225	2.38889	109.986	16.3	119.206	1.92592	19.5175	1.71179	5.6464
Spain	2016	0.087388	0.079925	2.27778	110.863	16.71	111.752	3.58746	19.1008	1.67534	5.61799
Spain	2017	0.113098	0.086892	2.27778	112.714	15.18	105.838	2.40361	18.6634	1.73723	5.68834
Spain	2018	0.063762	0.056053	2.44444	115.748	16.9	99.5209	4.12366	18.7144	1.70857	5.69915
Spain	2019	0.0888	0.083493	2.44444	117.448	16.68	95.033	1.85615	18.8619	1.63546	5.64603
Spain	2020	0.089543	0.081903	2.5	117.49	19.35	108.653	2.86855	22.0347	1.45386	5.53482
Sweden	1990	0.052005	0.046227	0.694444	5.39516	34.06	51.0485	0.757094	25.1622	1.82984	4.44979
Sweden	1991	0.054752	0.045704	1.02778	6.61146	32.46	47.359	2.31589	25.9866	1.83957	4.4404
Sweden	1992	0.054102	0.047	1.52778	7.59235	33.23	47.3661	-0.001906	27.0523	1.87894	4.54012
Sweden	1993	0.050551	0.046572	1.36111	8.91931	34.39	38.094	1.73979	27.3765	1.86887	4.46766
Sweden	1994	0.032277	0.029526	1.41667	15.8309	31.36	34.239	2.73705	26.3906	1.89627	4.45853
Sweden	1995	0.048363	0.042426	1.25	22.9263	33.92	31.2948	5.58884	25.4816	1.88661	4.44669
Sweden	1996	0.033186	0.027702	1.30556	28.3649	31.36	31.8546	1.88242	25.8358	1.97396	4.50887
Sweden	1997	0.029482	0.022755	1.25	35.9792	35.51	34.7322	3.8304	25.3117	1.86975	4.45449
Sweden	1998	0.032867	0.027106	1.38889	46.5417	35.53	35.8433	8.61669	25.3736	1.88616	4.47396
Sweden	1999	0.026511	0.022178	1.33333	57.9283	34.63	37.4658	22.954	25.3955	1.86638	4.40807
Sweden	2000	0.028646	0.026663	2.16667	71.8326	39.82	39.8103	8.68146	24.5319	1.7926	4.45113
Sweden	2001	0.069755	0.050285	2.38889	80.6812	37.38	89.5851	7.51575	24.7372	1.77516	4.38076
Sweden	2002	0.05827	0.05615	3.05556	89.0543	35.85	89.8044	6.88842	25.4516	1.80057	4.40684
Sweden	2003	0.043164	0.037837	3.08333	98.2089	34.56	89.8403	1.79689	25.7127	1.81844	4.47711
Sweden	2004	0.029656	0.027775	3.13889	97.5649	35.49	91.4988	4.37648	25.0213	1.78492	4.47265
Sweden	2005	0.026857	0.026209	3.08333	100.577	39.3	99.136	5.29875	24.8967	1.71317	4.51613
Sweden	2006	0.031171	0.026056	3.25	105.517	40.08	102.587	5.21228	24.6293	1.68026	4.52927
Sweden	2007	0.025547	0.023314	3.08333	110.395	41.75	110.979	9.39299	24.1466	1.63776	4.52174
Sweden	2008	0.024163	0.02263	3.41667	108.503	43.2	117.71	8.00387	24.6375	1.60781	4.50249
Sweden	2009	0.027009	0.025794	3.61111	112.241	45.71	123.928	2.05272	25.999	1.52577	4.34972
Sweden	2010	0.052179	0.040155	3.61111	117.168	44.7	122.519	0.126076	25.0324	1.63252	4.45789
Sweden	2011	0.03337	0.028595	3.5	120.986	45.43	123.995	1.21572	24.9372	1.54848	4.43585
Sweden	2012	0.027435	0.02575	3.38889	123.99	48.29	128.102	0.773513	25.7502	1.48426	4.35212
Sweden	2013	0.041995	0.035201	3.44444	124.515	47.27	130.417	0.224394	26.1966	1.43673	4.30791
Sweden	2014	0.044414	0.041007	3.55556	126.315	48.61	129.369	-1.48193	26.0843	1.39166	4.29402
Sweden	2015	0.051045	0.039328	3.61111	128.321	51.91	126.633	2.03014	25.7182	1.38434	4.27184
Sweden	2016	0.049404	0.042237	3.66667	126.02	50.89	128.522	3.03347	26.3654	1.36075	4.26769
Sweden	2017	0.064034	0.060414	3.61111	124.469	51.82	131.282	4.54101	26.0224	1.33366	4.28443
Sweden	2018	0.067445	0.055417	3.66667	124.246	51.56	131.874	-0.246421	26.0594	1.26122	4.28775
Sweden	2019	0.058559	0.055628	3.61111	125.594	52.87	131.085	3.09382	25.7532	1.22424	4.23225
Sweden	2020	0.050765	0.040614	3.83333	123.367	58.4	137.753	3.45575	26.4387	1.1765	4.11985
Switzerland	1990	0.078984	0.054687	1.5	1.86312	16.8	144.307	2.0863	10.875	1.86434	4.45122
Switzerland	1991	0.094857	0.072405	1.75	2.56876	17.11	143.158	1.05569	11.4595	1.90445	4.47884
Switzerland	1992	0.050206	0.045167	1.66667	3.12899	17.01	143.264	0.40315	11.8287	1.89421	4.56165
Switzerland	1993	0.044383	0.039622	1.66667	3.71538	17.99	142.77	0.62701	11.8399	1.83461	4.46929
Switzerland	1994	0.035331	0.026895	2.33333	4.75096	18.33	144.197	1.22196	11.8569	1.80667	4.46005
Switzerland	1995	0.03814	0.015678	2.33333	6.35334	17.63	146.61	1.17849	11.8082	1.81966	4.50344
Switzerland	1996	0.03745	0.035139	2.33333	9.374	16.69	144.675	1.43493	11.8958	1.8282	4.67908
Switzerland	1997	0.02924	0.027255	2.33333	14.7366	17.41	146.238	2.84679	11.6301	1.7968	4.56298
Switzerland	1998	0.042454	0.038832	2.16667	23.8958	17.07	144.486	3.73877	11.3343	1.82829	4.75862
Switzerland	1999	0.042841	0.038421	2.16667	42.8091	18.38	151.183	4.88156	11.352	1.82985	4.65927
Switzerland	2000	0.030862	0.028577	2.25	64.5848	18.19	141.864	8.26652	11.1599	1.80566	4.48781
Switzerland	2001	0.129396	0.054328	2.25	73.0274	18.72	136.661	3.40743	11.1638	1.83188	4.6707
Switzerland	2002	0.09586	0.093375	2.25	78.8335	18.19	137.508	2.66992	11.5429	1.78866	4.57589
Switzerland	2003	0.104794	0.088283	2.25	84.4254	18.03	140.887	5.44648	11.7349	1.80989	4.55718
Switzerland	2004	0.071668	0.062997	2.25	85.0106	18.1	142.704	1.75837	11.5149	1.81288	4.60123
Switzerland	2005	0.040703	0.038477	2.27778	92.001	18.73	146.375	0.637092	11.2483	1.81891	4.68984
Switzerland	2006	0.051488	0.046978	2.27778	99.4802	18.07	150.183	12.1736	10.7428	1.8045	4.76865
Switzerland	2007	0.041123	0.035937	2.52778	108.844	19.31	153.604	9.92111	10.4244	1.75201	4.68026
Switzerland	2008	0.037215	0.032909	3.16667	116.475	19.55	145.866	0.527248	10.5707	1.77143	4.67206
Switzerland	2009	0.040319	0.038124	3.36111	120.534	19.97	155.19	8.59965	11.3846	1.72973	4.65251
Switzerland	2010	0.036336	0.032883	3.33333	123.288	20.56	153.938	2.95077	11.1836	1.75396	4.61975
Switzerland	2011	0.04501	0.038676	3.55556	127.451	20.57	156.321	2.90052	11.2756	1.64982	4.64976
Switzerland	2012	0.032191	0.029818	3.63889	132.084	21.88	162.23	5.8191	11.3149	1.67084	5.01839
Switzerland	2013	0.038065	0.032587	3.63889	136.599	21.83	164.061	-3.52949	11.4126	1.68293	4.95636
Switzerland	2014	0.067287	0.052375	4.05556	136.178	22.2	165.124	2.89085	11.4816	1.58095	4.94265
Switzerland	2015	0.102399	0.066045	4.02778	135.759	23.94	166.777	17.1084	11.5376	1.55176	4.97169
Switzerland	2016	0.058895	0.050472	4.13889	134.268	24.1	170.386	24.2481	11.515	1.55546	5.09071
Switzerland	2017	0.04565	0.039462	4.13889	131.2	24.99	173.995	20.6035	11.5094	1.52143	4.85651
Switzerland	2018	0.077558	0.064301	4.41667	126.71	24.2	177.604	-7.41676	11.2649	1.48209	4.82895
Switzerland	2019	0.046953	0.041988	4.22222	126.949	24.76	181.213	1.21642	11.3549	1.47215	4.79538
Switzerland	2020	0.049714	0.034367	4.5	127.405	26.37	184.822	-7.41676	12.1397	1.39676	4.67039
Turkey	1990	0.243291	0.128705	0.444444	0.058554	24.37	-33.2882	0.474528	10.961	0.940929	5.37375
Turkey	1991	0.332294	0.267222	0.277778	0.086455	23.98	-29.5846	0.536277	12.4193	0.955242	5.36596
Turkey	1992	0.144702	0.138583	0.444444	0.109046	23.98	-25.881	0.530501	12.925	0.978552	5.52092
Turkey	1993	0.147709	0.133236	0.444444	0.146933	23.55	-22.1774	0.375786	12.8939	0.998924	5.44476
Turkey	1994	0.111082	0.104156	0.444444	0.29974	24.05	-18.4738	0.465359	11.6574	0.970025	5.34864
Turkey	1995	0.097575	0.084862	0.5	0.737082	21.9	-14.7702	0.522681	10.7858	1.04216	5.41138
Turkey	1996	0.138496	0.11502	0.5	1.33735	21.04	-11.0666	0.397874	11.5708	1.12295	5.34829
Turkey	1997	0.082697	0.077772	0.5	2.62708	20.69	-7.36302	0.423956	12.2594	1.14949	5.41275
Turkey	1998	0.103815	0.097583	0.5	5.63304	21.53	-3.65942	0.340652	10.6132	1.13521	5.42321
Turkey	1999	0.13849	0.124774	0.5	12.8534	20.47	0.0441818	0.305387	12.6686	1.11481	5.43103
Turkey	2000	0.047554	0.041034	0.777778	25.1638	17.29	3.74778	0.358009	11.9287	1.21646	5.53006
Turkey	2001	0.153966	0.113744	0.777778	30.0788	18.12	7.45139	1.66144	12.6459	1.11161	5.30835
Turkey	2002	0.165661	0.154303	0.833333	35.3441	17.49	11.155	0.450366	12.8357	1.14857	5.40304
Turkey	2003	0.385687	0.296745	0.833333	41.7058	16.29	14.8586	0.541012	12.5904	1.18708	5.50225
Turkey	2004	0.18582	0.178383	0.833333	51.2023	16.78	18.5622	0.681153	12.3152	1.19798	5.62502
Turkey	2005	0.110737	0.097892	0.777778	63.473	15.34	22.2658	1.98118	12.186	1.22978	5.71323
Turkey	2006	0.108345	0.101469	1.61111	75.6634	14.23	25.9694	3.62338	12.9075	1.32206	5.79047
Turkey	2007	0.167323	0.144502	1.61111	87.9478	12.48	29.673	3.23592	13.3897	1.41114	5.89535
Turkey	2008	0.121359	0.107597	1.63889	92.2931	12.53	33.3766	2.57655	13.5963	1.39301	5.85853
Turkey	2009	0.089344	0.085473	1.69444	86.9214	13.12	37.0802	1.32221	15.6579	1.38423	5.78249
Turkey	2010	0.20836	0.170992	2.55556	84.3901	14.21	44.3622	1.17109	14.8746	1.40334	5.8638
Turkey	2011	0.298718	0.281299	2.77778	88.0657	12.68	49.0564	1.92922	13.6004	1.45765	5.95573
Turkey	2012	0.382723	0.368815	2.38889	89.9081	13.03	51.8381	1.56083	14.1261	1.4773	5.98676
Turkey	2013	0.224662	0.214947	2.52778	90.9698	13.8	60.2529	1.41606	14.0184	1.42718	5.95854
Turkey	2014	0.267777	0.244123	2.52778	92.0324	11.51	63.4672	1.42044	14.02	1.47571	5.99049
Turkey	2015	0.413936	0.358568	2.61111	92.458	13.34	66.4779	2.2287	13.8052	1.49005	6.02265
Turkey	2016	0.496755	0.472904	2.69444	92.6466	13.23	69.3731	1.59081	14.7332	1.53596	6.03859
Turkey	2017	0.327642	0.308512	2.77778	94.7744	11.4	70.483	1.30269	14.3803	1.6279	6.09178
Turkey	2018	0.380902	0.354068	2.72222	96.75	11.83	67.5442	1.59928	14.6846	1.6096	6.05664
Turkey	2019	0.357134	0.310125	2.88889	96.7768	14.12	65.6017	1.25656	15.4347	1.56377	5.98028
Turkey	2020	0.272061	0.221807	2.88889	97.6142	13.72	75.1567	1.06902	15.1737	1.57738	5.99675
United Kingdom	1990	0.787953	0.635964	1.11111	1.9472	0.65	104.806	3.78365	18.5775	2.28371	6.50604
United Kingdom	1991	1.02672	0.860424	1.11111	2.19667	0.61	102.334	2.03403	19.434	2.29635	6.51687
United Kingdom	1992	0.590432	0.579323	1.11111	2.62045	0.84	101.678	1.95058	19.9128	2.27097	6.54068
United Kingdom	1993	0.817733	0.779056	0.944444	3.93426	0.78	99.8762	1.85464	19.221	2.23854	6.48862
United Kingdom	1994	0.802227	0.789362	1	6.81827	1.02	100.031	1.71524	18.8683	2.22448	6.47672
United Kingdom	1995	0.702566	0.676215	1	9.90117	1.06	97.1935	2.16373	17.0489	2.20607	6.47022
United Kingdom	1996	0.645503	0.627772	1	12.4803	0.94	100.069	2.27983	16.6066	2.23834	6.51334
United Kingdom	1997	0.598103	0.591313	1	15.1776	1.03	102.001	3.28561	16.0706	2.19596	6.51158
United Kingdom	1998	0.970257	0.928249	1	25.4593	1.03	102.437	6.63552	16.0743	2.1965	6.54667
United Kingdom	1999	0.912094	0.890935	1	46.3629	0.95	105.371	7.68859	16.4931	2.18697	6.52642
United Kingdom	2000	0.639164	0.624627	1.33333	73.8351	0.96	114.67	9.85147	16.6832	2.19884	6.61552
United Kingdom	2001	1.86376	1.19921	1.33333	78.3236	0.85	119.881	3.402	17.3225	2.2217	6.59039
United Kingdom	2002	1.68153	1.65282	1.33333	82.9373	0.97	124.861	5.0264	18.179	2.19056	6.60284
United Kingdom	2003	2.28518	2.00594	2.13889	90.9579	0.93	129.506	1.75092	18.8681	2.20872	6.62012
United Kingdom	2004	1.36402	1.34674	2.13889	99.4867	1.14	137.051	3.59298	19.4536	2.20311	6.63623
United Kingdom	2005	1.24142	1.14624	2.30556	108.426	1.35	143.032	9.92817	19.6568	2.19226	6.62202
United Kingdom	2006	1.27076	1.2357	2.41667	115.253	1.55	154.018	7.51432	19.8557	2.18702	6.62795
United Kingdom	2007	1.01818	1.00784	2.25	120.528	1.84	170.235	6.77385	19.7144	2.15768	6.62568
United Kingdom	2008	0.725866	0.718853	2.47222	121.377	2.4	191.039	8.64534	20.4022	2.1208	6.58273
United Kingdom	2009	0.762693	0.746983	2.66667	122.874	2.92	192.056	0.601725	21.9908	2.01366	6.44724
United Kingdom	2010	0.863816	0.848823	3.36111	122.259	3.13	184.157	2.6786	21.5355	2.03986	6.52237
United Kingdom	2011	0.952402	0.914978	3.33333	121.926	3.94	170.2	1.01305	20.9439	1.95229	6.42087
United Kingdom	2012	0.837157	0.825817	2.88889	122.756	4.15	160.801	1.72745	20.7951	1.99392	6.45905
United Kingdom	2013	0.90319	0.886029	3.22222	122.35	5.18	149.472	1.95503	20.135	1.95672	6.43037
United Kingdom	2014	1.0265	0.978351	3.75	121.131	6.53	135.489	1.92124	19.8803	1.86149	6.39418
United Kingdom	2015	0.998947	0.963105	3.86111	121.505	7.71	130.558	1.54466	19.5058	1.81798	6.38184
United Kingdom	2016	0.900675	0.891761	3.36111	120.221	7.68	131.828	12.0316	19.1335	1.76207	6.35522
United Kingdom	2017	0.914471	0.878916	3.47222	119.729	8.81	133.108	4.67149	18.6095	1.71439	6.30657
United Kingdom	2018	1.06898	1.02383	3.52778	118.753	10.09	133.654	-0.870539	18.4646	1.69104	6.28373
United Kingdom	2019	0.972523	0.955001	3.52778	120.848	11.39	132.301	0.692697	19.0131	1.644	6.24249
United Kingdom	2020	0.745319	0.70468	3.61111	117.816	13.5	146.616	4.89816	22.5216	1.5263	6.14132
United States	1990	3.0461	2.74313	0.833333	2.12955	4.18	114.791	1.1945	15.9008	2.96565	8.52673
United States	1991	3.63631	3.11541	0.833333	3.00411	4.51	119.178	0.561047	16.3176	2.94462	8.50958
United States	1992	1.94012	1.926	1	4.3236	4.76	118.243	0.464854	16.0787	2.94564	8.54641
United States	1993	2.22052	2.19578	1.08333	6.18652	4.28	120.995	0.73237	15.6453	2.95586	8.55799
United States	1994	2.22659	2.21173	1.08333	9.202	4.09	120.183	0.767644	15.2061	2.95783	8.57743
United States	1995	1.81522	1.78288	1.25	12.7176	4.73	130.169	0.904218	14.9448	2.95579	8.58878
United States	1996	1.51307	1.48839	1.08333	16.3738	4.76	137.666	1.20969	14.5283	2.97427	8.61949
United States	1997	1.05397	1.03783	1.08333	20.3059	4.51	146.58	1.42407	14.2293	3.01214	8.63822
United States	1998	1.51934	1.47791	1.19444	25.0908	4.53	157.805	2.32985	13.9869	3.00896	8.66692
United States	1999	1.5617	1.52646	1.13889	30.8212	5.71	171.614	3.24414	14.0318	3.00077	8.69716
United States	2000	1.13874	1.11728	1.22222	38.7672	5.43	162.62	3.40578	14.024	3.01895	8.7395
United States	2001	4.18719	2.44712	1.22222	45.0134	4.68	170.849	1.6301	14.5356	3.00427	8.72729
United States	2002	3.83121	3.80535	1.22222	49.1763	4.84	162.404	1.01614	15.059	2.96762	8.74763
United States	2003	4.34971	4.03942	1.22222	55.1809	5.33	177.4	1.02218	15.2436	2.97075	8.77774
United States	2004	3.09151	3.0757	1.22222	62.8748	5.48	184.806	1.74869	15.1583	2.97541	8.79834
United States	2005	2.29984	2.26389	1.22222	68.6222	5.84	188.633	1.09166	15.0471	2.96884	8.81421
United States	2006	2.34178	2.3178	1.66667	76.5964	6.4	198.284	2.16034	15.0045	2.94159	8.81235
United States	2007	2.12706	2.11794	1.66667	82.347	6.3	206.351	2.39469	15.1893	2.94669	8.80264
United States	2008	1.78643	1.77613	1.88889	85.4774	6.85	185.126	2.30938	15.9341	2.90572	8.75266
United States	2009	1.89122	1.87924	2.33333	88.9051	7.35	187.48	1.1126	16.8077	2.8219	8.66297
United States	2010	1.8448	1.82995	2.02778	91.6239	7.44	181.921	1.75453	16.6858	2.85829	8.69469
United States	2011	1.85825	1.82594	2.02778	94.7519	8.36	174.475	1.68911	16.0984	2.80966	8.66955
United States	2012	1.69793	1.69104	2.36111	96.2693	8.73	175.444	1.54021	15.4758	2.75936	8.64053
United States	2013	1.8251	1.80752	2.44444	97.2831	9.08	184.573	1.71067	15.0366	2.77951	8.65576
United States	2014	2.15238	2.09413	2.41667	100.175	9.22	185.399	1.43502	14.622	2.77514	8.67289
United States	2015	2.34963	2.30344	2.47222	102.308	9.03	180.732	2.80915	14.3303	2.7447	8.66476
United States	2016	2.19541	2.17972	2.97222	103.37	9.46	183.644	2.5375	14.2449	2.71799	8.64188
United States	2017	2.62763	2.58913	2.97222	103.13	9.92	191.63	1.95521	13.9986	2.69619	8.63681
United States	2018	2.47725	2.41901	2.91667	104.848	10.12	180.462	1.0457	13.9625	2.72277	8.66642
United States	2019	2.29397	2.26098	2.91667	106.414	10.42	191.241	1.47787	14.0722	2.68604	8.6469
United States	2020	1.73694	1.67381	3.02778	104.935	11.16	215.778	0.65698	14.9017	2.56747	8.55591
